# Supplementary material for: Deciphering barley’s stress response: metabolomic strategies and phenotypic implications under multiple abiotic stresses
Source: Metabolomics. 2026 Mar 7;22(2):36. doi: 10.1007/s11306-026-02406-8 (PMC12967591; doi:10.1007/s11306-026-02406-8)
Supplement: Supplementary file 1 — Supplementary Material 1—S1 Table Normalized GC-MS data. [file 11306_2026_2406_MOESM1_ESM.xlsx]

## Sheet: Arkusz1
S1 Table Normalized GC-MS data
Compound name	Rt(min)	Quant mass	Sample: 1	2	3	4	5	6	7	8	9	10	11	12	13	14	15	16	17	18	19	20	21	22	23	24	25	26	27	28	29	30	31	32	33	34	35	36	37	38	39	40	41	42	43	44	45	46	47
(-)-Epinephrine	12.839	289.152	6.81539e-06	6.90934e-06	2.54917e-06	7.3902e-07	6.35835e-07	1.25987e-06	9.13934e-07	1.34878e-06	3.09195e-06	4.04552e-07	1.43255e-06	2.88244e-07	8.24536e-07	3.27246e-07	3.3304e-07	4.50266e-07	5.34977e-07	5.82709e-07	5.00604e-07	2.00383e-06	6.87535e-07	5.05686e-07	7.51147e-07	2.49718e-06	7.0581e-07	3.5996e-06	9.31943e-07	5.68082e-07	5.96357e-07	2.43289e-06	6.42574e-07	6.91905e-07	9.18333e-07	5.94106e-07	6.37641e-06	9.04694e-06	4.50385e-07	2.47754e-07	2.10705e-07	4.62842e-07	5.35133e-07	3.39946e-07	4.2201e-07	4.83796e-07	6.62803e-07	6.66676e-07	4.98817e-07
(S)-(+)-2-(anilinomethyl)pyrrolidine	7.731	142.108	2.14476e-05	2.08403e-05	7.18178e-05	2.14971e-05	2.10724e-05	9.08437e-05	2.9354e-05	2.784e-05	7.98273e-05	1.25342e-05	5.987e-06	1.68952e-05	5.9122e-06	1.66387e-05	2.60166e-05	8.25655e-06	1.21793e-05	1.33676e-05	3.27435e-05	3.03963e-05	1.53513e-05	2.14011e-05	2.23877e-05	1.26458e-05	2.1718e-05	0.000172384	2.24137e-05	2.93552e-05	2.84303e-05	0.000131746	1.66321e-05	1.79728e-05	2.16989e-05	1.16104e-05	4.58445e-06	1.31228e-05	9.85334e-07	1.55289e-06	7.50605e-06	2.08388e-05	2.20351e-05	2.47629e-05	1.87322e-05	1.90514e-05	1.78078e-05	1.94206e-05	2.32533e-05
1,3-Diaminopropane	22.303	204.058	0.00406225	0.00838402	0.00160936	0.00205334	0.00181627	0.00179417	0.00411183	0.00370949	0.00267743	0.000845232	0.000189753	0.00132289	0.000350113	0.0106617	0.00183474	0.0012303	0.0128525	0.0108887	0.00218629	0.00244989	0.00225459	0.00432733	0.00741224	0.00771237	0.00757799	0.00858642	0.00814156	0.00754374	0.00374445	0.00899229	0.0019339	0.00265214	0.00447428	0.00324592	0.000309076	0.00024418	0.00192504	0.00297086	0.00082039	0.00659624	0.00376119	0.00693506	0.00183335	0.000420429	0.00326744	0.00327787	0.00212723
1,3-Dihydroxypyridine	7.419	240.083	2.81397e-06	2.38849e-06	2.00336e-06	2.85133e-06	2.17324e-06	1.64312e-06	2.27033e-06	0.00017918	1.54799e-06	5.2137e-06	7.19179e-05	1.10287e-05	0.000770477	4.91324e-06	8.05942e-06	5.85816e-06	8.71326e-07	1.23484e-06	2.97515e-06	2.34612e-06	2.63056e-06	2.20621e-06	2.66033e-06	1.4521e-06	2.12946e-06	2.03915e-06	2.90617e-06	1.91942e-06	1.99713e-06	2.38065e-06	1.50856e-06	1.91448e-06	2.00178e-06	1.06827e-06	0.000373308	7.55194e-07	1.09508e-06	3.30944e-07	2.08639e-06	1.4052e-06	1.73523e-06	3.2042e-06	1.30979e-06	1.4553e-06	1.03573e-06	9.54668e-07	1.28271e-06
1,5-Anhydeo glucitol	12.16	217.1	0.000221751	0.000201194	0.0017718	0.000148813	0.00181162	0.00185421	0.00207849	0.00192066	7.40355e-05	0.000651709	0.000578849	0.00117785	0.00273433	0.000140298	0.000411534	9.72678e-05	0.00012602	0.000176425	0.00177492	0.00162359	0.0016523	0.000883427	0.000726775	0.0010105	0.00103779	0.000779329	0.000921418	0.00128609	0.00131772	0.000777869	0.00191789	0.00166733	0.00172767	0.00201709	0.00233513	0.00370195	0.00136004	0.00180444	0.00190575	0.00117507	0.00102592	0.000910864	0.00157285	0.00166312	0.00169435	0.00113343	0.00121828
1,6-Anhydro-beta-D-glucose	10.37	71.1304	1.0044e-05	6.29755e-06	7.04452e-06	6.14636e-06	7.34579e-06	3.67038e-06	3.84518e-06	3.9706e-06	6.09097e-06	1.00208e-05	9.83986e-05	6.11659e-06	5.63086e-05	8.4029e-06	1.27921e-05	9.876e-06	1.27691e-05	1.05327e-05	5.59919e-06	5.60632e-06	6.70545e-06	5.63827e-06	4.29469e-06	4.16007e-06	5.53699e-06	8.91551e-06	4.50651e-06	5.08841e-06	1.6757e-05	7.11121e-06	3.17728e-06	6.55485e-06	1.17844e-05	8.94525e-06	4.5962e-05	0.000111813	8.64812e-06	1.30594e-05	3.49311e-06	1.31137e-05	1.34189e-05	1.26739e-05	1.36134e-05	1.40978e-05	1.23505e-05	5.64777e-06	5.77792e-06
16-Hydroxyhexadecanoic acid	9.144	263.261	1.35218e-05	1.87312e-05	4.12405e-07	2.12992e-05	2.67215e-05	7.74772e-07	1.61145e-05	1.42894e-05	1.85984e-05	5.29341e-06	1.54595e-06	9.54789e-06	4.12439e-06	5.23363e-06	1.33894e-05	4.82283e-06	1.10574e-05	1.07052e-05	1.91239e-05	1.11198e-05	3.76725e-07	1.13103e-05	1.27679e-05	9.2211e-06	8.81332e-06	2.16044e-06	1.62771e-06	1.10756e-05	1.00905e-05	1.03473e-06	1.34343e-05	1.04858e-05	1.18506e-05	2.41971e-05	4.02848e-06	2.9613e-07	4.07321e-06	8.82181e-06	4.24207e-06	5.59088e-06	5.85926e-06	8.6043e-06	5.87039e-06	1.56078e-05	1.92389e-06	5.11095e-06	6.6702e-06
1-Aminocyclopropane-1-carboxylic acid	6.571	147.117	5.86948e-05	4.79241e-05	1.75456e-05	4.67877e-05	4.97189e-05	1.77653e-05	2.86993e-05	4.05209e-05	4.67173e-05	5.04101e-05	0.00385999	4.89196e-05	0.00262108	8.92885e-05	4.44483e-05	9.50103e-05	1.37627e-05	2.33766e-05	3.29181e-05	3.78665e-05	3.92201e-05	3.59771e-05	2.15478e-05	5.68454e-05	5.18247e-05	0.000100046	2.28937e-05	1.88364e-05	2.52168e-05	5.58772e-05	2.46806e-05	5.24137e-05	6.15886e-05	2.13917e-06	0.00160098	0.00484743	1.38797e-05	1.48743e-07	4.75589e-05	2.08654e-05	1.95214e-05	1.58504e-05	4.51102e-05	4.71515e-05	1.91548e-05	1.68105e-05	1.77499e-05
1-Aminocycropropane-1-carboxylic acid	8.109	73.0448	0.000238454	0.000202082	0.000231634	0.000252736	0.000289781	8.22193e-05	0.000188729	0.000812248	0.00018636	8.6458e-05	0.00443152	0.000120784	0.00378301	7.54185e-05	8.43871e-05	8.97032e-05	0.000255792	0.000238678	0.000178564	0.000185877	0.000245866	0.000184785	0.000155435	0.00015784	0.000155883	0.000151134	0.000155473	0.000176667	0.00017591	0.000175377	0.000175773	0.0002167	0.000192322	0.000232459	0.00402192	0.00016383	7.78887e-05	0.00015416	4.74673e-05	0.000126229	0.000139267	0.000160174	0.000150097	0.000130833	0.000199014	0.000176939	0.000185582
1-Docosanol	15.785	75.034	0.000222296	0.000101134	0.000126028	0.000106628	0.000118926	0.000108909	0.000142684	0.0001126	0.000114108	0.00010952	4.03879e-05	0.000153104	0.000160709	7.2928e-05	0.000124397	0.000213492	0.000529311	0.000570498	0.000142645	0.000211	3.14445e-05	8.99538e-05	9.22025e-05	9.94449e-05	0.000132532	6.99701e-05	7.38287e-05	9.56011e-05	0.000116335	4.29464e-05	9.72753e-05	5.5826e-05	0.000109205	0.000164571	1.90336e-05	0.00033358	0.00010649	0.000155112	3.15848e-05	0.000135727	0.000158355	0.000139672	8.04288e-05	0.00011206	4.81503e-05	0.000101329	4.17558e-05
1-Kestose	38.653	368.179	0.000146951	0.000109578	0.000114379	0.000109067	0.000139214	0.000129328	0.000174565	0.000137261	0.000120378	2.98871e-05	5.57241e-05	1.56696e-05	9.66857e-05	3.04349e-05	2.06168e-05	7.32192e-05	9.0402e-05	9.44118e-05	0.000152696	0.000144284	7.67059e-05	0.000179864	0.00015564	0.000147817	0.000126096	2.52698e-06	0.000121566	0.000129817	0.000149583	0.000108084	0.000147234	0.00012639	0.000104796	2.18728e-05	9.26511e-05	4.94742e-05	0.000149202	4.33036e-05	2.77642e-05	0.000127928	0.000100663	8.82093e-05	0.000116052	0.000131635	0.00015186	0.000103297	0.000101291
1-Methyl Histidine	11.195	96.1022	2.42024e-05	4.40384e-05	6.75968e-05	4.35167e-05	2.16516e-05	3.63602e-05	1.41466e-05	7.5527e-06	4.05302e-05	6.78819e-06	2.17894e-06	6.42173e-06	1.06405e-05	5.11932e-06	1.03263e-05	2.60605e-06	1.40544e-05	1.55828e-05	1.84257e-05	1.06412e-05	6.89624e-05	1.36062e-05	2.43519e-05	9.99883e-06	1.00692e-05	1.69178e-05	6.97604e-06	3.90441e-05	2.3014e-05	6.54294e-05	1.60393e-05	1.53845e-05	1.8969e-05	9.14415e-06	9.5159e-06	6.07202e-06	4.01668e-06	8.63859e-06	2.45352e-06	8.97553e-06	8.82858e-06	8.56406e-06	5.53355e-06	6.47352e-06	1.83448e-05	2.60059e-05	1.10793e-05
1-Monostearin	15.958	147.096	0.000337398	0.00036056	0.000381545	0.000374703	0.000410619	0.000527807	0.000683688	0.000483834	0.000448676	8.44521e-05	0.000209262	0.000132452	7.27801e-05	1.23001e-05	0.000207285	0.000199918	9.93315e-06	0.00102698	0.000330681	3.35132e-05	0.000123246	0.000457268	0.000395167	0.000376656	0.000545086	0.000482508	0.000459958	0.000365693	0.000422532	0.000216629	0.000419497	0.000289202	0.000405087	0.000130146	0.00203175	4.44031e-05	0.000360881	0.000168424	9.40192e-05	0.000415119	0.000327974	0.000286744	0.000236339	0.00024662	0.000235754	0.000258121	0.000225781
2,3-Diaminopropionic acid	7.411	88.1	6.51122e-05	1.63619e-05	3.50348e-05	6.42015e-05	7.94574e-05	3.7328e-05	4.3237e-05	0.000128763	3.87267e-05	1.08167e-05	0.000118539	1.25975e-05	0.000305825	1.76963e-05	2.69302e-05	2.7008e-05	6.09764e-05	3.84251e-05	3.97859e-05	7.97845e-06	3.89411e-05	4.24394e-05	3.54021e-05	3.59607e-05	4.32024e-05	4.07652e-05	5.71537e-05	3.98614e-05	3.5939e-05	1.67545e-05	3.74903e-05	5.77071e-05	4.3953e-05	3.71893e-06	0.000207203	0.000123503	2.63993e-05	1.48977e-06	1.44883e-05	3.38256e-05	0.00016993	0.000216784	8.21534e-05	2.47598e-05	4.87225e-06	3.8534e-05	4.3e-05
2,3-Dihydro-8-methoxyfuro(2,3-b)quinoline	8.732	155.103	3.98405e-05	5.58813e-05	5.20896e-05	4.33312e-06	8.26019e-05	5.13545e-05	7.35961e-05	4.99783e-05	5.57973e-05	2.89211e-06	8.54897e-06	3.07299e-05	1.61011e-05	3.96299e-06	6.16794e-05	5.49767e-06	7.51654e-06	8.44004e-06	4.88815e-05	4.97158e-05	5.42313e-05	5.87809e-05	5.27605e-05	5.53786e-05	4.09497e-05	3.69324e-05	4.50054e-05	5.51323e-05	5.19255e-05	5.24437e-05	6.90004e-05	7.21368e-05	4.69009e-05	7.97397e-06	2.38839e-05	2.69465e-06	4.5841e-05	7.57759e-06	1.94436e-05	2.28042e-06	4.22712e-05	4.15182e-05	7.82299e-05	7.37797e-05	4.24338e-06	4.81599e-06	4.51408e-05
2,3-Diphosphoglyceric acid	7.888	234.028	2.13517e-06	2.5066e-06	3.39084e-07	7.93278e-07	1.72677e-06	3.6167e-07	2.20323e-06	2.20982e-06	2.02214e-06	1.39214e-07	2.7094e-05	1.44223e-07	1.72253e-05	3.9774e-07	9.60164e-08	2.30872e-07	5.18403e-07	6.99656e-07	8.38985e-07	8.2267e-07	7.49672e-07	8.27417e-07	7.60225e-07	1.07224e-06	6.91655e-07	1.53073e-06	2.17045e-06	7.22842e-07	7.89575e-07	1.99632e-07	8.87569e-07	8.4778e-07	1.10061e-06	1.17459e-07	6.94196e-06	8.48489e-07	3.16933e-07	8.45968e-08	9.83623e-08	3.48031e-07	4.27963e-07	4.36633e-07	2.87848e-07	5.70804e-07	9.57643e-07	4.41985e-07	4.31652e-07
2-Aminoadipic acid	10.5	73.0247	0.00126247	0.00091686	0.000915883	0.000409893	0.000482559	0.00041415	0.000537952	0.000743626	0.000363608	0.00103553	0.00265802	0.00177934	0.00167398	0.00216885	0.00278708	0.00348211	0.00110849	0.00102552	0.00194239	0.00177148	0.000534586	0.00126167	0.00116603	0.00102396	0.000796309	0.000680808	0.000690134	0.000850726	0.00099267	0.000660102	0.000529806	0.000638627	0.00157007	0.00474014	0.00219696	0.00158793	0.00100068	0.00518095	0.00192679	0.000859649	0.00117851	0.00113529	0.00101434	0.000823037	0.000834318	0.000853362	0.0010536
2-Aminoethanol	8.37	174.167	0.000204953	0.000211349	0.00031276	0.000301634	0.000283693	0.000218572	0.000140401	0.000161763	0.000208999	2.18723e-05	1.37539e-05	3.01547e-05	4.19446e-05	1.38788e-05	2.37379e-05	1.71088e-05	0.000161076	0.00011903	0.000128202	9.96415e-05	0.000389215	0.000139173	0.000130347	8.46976e-05	9.48257e-05	0.000168835	0.000123667	0.000151216	0.000108549	0.00023023	0.000127156	0.000154283	0.000124098	2.33832e-05	2.86542e-05	7.76407e-06	9.69235e-06	2.93032e-05	6.6634e-06	1.0535e-05	1.71642e-05	3.02822e-05	1.833e-05	1.21919e-05	6.98709e-05	7.11921e-05	7.35454e-05
2-Coumaric acid	22.807	357.286	0.00099974	0.0013637	0.000365345	0.000816849	0.00111136	0.000260373	0.00112777	0.00105924	0.000332192	0.000193387	0.000279991	0.000330872	0.000131345	0.000353586	0.00044118	0.000313722	0.000729154	0.000750144	0.000956249	0.000968993	0.000458609	0.00070233	0.00108288	0.000853823	0.0009288	0.000619651	0.00110658	0.00077156	0.000823704	0.000331516	0.000283912	0.0008362	0.000851456	3.55587e-05	0.00468644	4.09067e-06	0.000216043	6.84678e-05	0.000111244	0.000300933	0.000235131	0.00038492	0.000195311	0.000161054	0.000439906	2.93329e-06	0.000674892
2'-Deoxyadenosine	16.152	192.127	6.2028e-07	2.9536e-06	2.16937e-06	1.37246e-06	1.55739e-06	3.00583e-06	8.44157e-05	1.35535e-06	2.3605e-05	0.00018232	0.000135687	5.72126e-06	0.000106828	0.00013989	1.20713e-06	0.000172756	1.56737e-06	2.25631e-05	7.37959e-05	7.06534e-05	1.78644e-06	7.40403e-05	7.37721e-07	7.60768e-05	6.63223e-05	3.78257e-06	8.21985e-05	7.37004e-05	4.45926e-06	1.71504e-06	2.70048e-06	9.12835e-05	7.49224e-05	1.06261e-06	0.00010097	0.000345893	3.12499e-05	0.00011193	0.000145607	6.76359e-05	5.36545e-05	6.42311e-05	3.35332e-05	8.82202e-05	7.23001e-06	7.76918e-05	1.68699e-05
2-Deoxy-D-glucose	11.362	132.133	4.80884e-06	6.38049e-06	1.15906e-05	1.63791e-06	1.48105e-06	2.26431e-06	1.22753e-06	1.62556e-06	1.44352e-06	1.88341e-06	1.79232e-05	5.0925e-06	9.35326e-05	1.22606e-05	5.23029e-06	3.41133e-06	3.90819e-06	6.89209e-06	1.94963e-05	1.04564e-05	4.66643e-06	3.4918e-06	3.53631e-05	4.75171e-06	2.32779e-05	5.42319e-05	8.19376e-06	7.74123e-06	3.16715e-06	1.23498e-05	2.24613e-06	9.81064e-07	5.30903e-06	5.5606e-06	0.000116118	0.000248652	1.50805e-06	8.4229e-06	7.88757e-06	1.61537e-06	4.50933e-05	7.14279e-05	9.62781e-07	3.10108e-06	1.73436e-06	2.9768e-06	6.57234e-06
2-Deoxytetronic acid	7.18	196.112	6.25275e-07	5.0496e-07	6.1904e-07	5.39061e-07	3.49445e-07	4.67855e-07	3.00161e-07	3.87218e-06	3.1661e-07	1.43424e-07	4.82389e-05	2.29476e-07	4.35533e-05	1.85537e-07	3.4793e-07	3.81623e-07	2.13784e-07	2.07733e-07	2.31164e-07	3.00207e-07	6.00176e-07	3.05197e-07	8.43592e-07	5.55906e-07	6.97862e-07	3.67361e-07	3.18791e-07	2.94668e-07	2.61497e-07	1.37007e-06	9.38924e-07	2.4849e-07	1.86555e-07	9.64085e-08	7.4576e-05	5.26343e-05	1.81932e-07	2.48972e-07	3.16011e-07	1.87065e-07	1.81118e-07	3.9627e-07	1.34987e-07	1.03293e-07	4.69758e-07	1.23212e-07	1.76237e-07
2-Hydroxypyrazinyl-2-propenoic acid ethyl ester	8.55	121.09	2.75374e-06	3.90579e-06	2.43589e-06	5.68991e-06	4.25021e-06	2.93733e-06	2.54867e-06	5.57345e-06	1.04282e-06	3.25057e-06	0.000101881	6.65126e-06	6.20496e-05	3.2671e-06	8.4435e-06	1.82862e-06	1.72672e-06	2.13866e-06	4.67377e-06	4.01882e-06	1.94928e-06	5.04424e-06	5.56905e-06	4.27346e-06	4.5628e-06	1.04712e-06	2.94282e-06	7.24039e-06	6.00524e-06	2.40892e-06	3.19954e-06	2.49673e-06	4.19525e-06	9.1293e-06	6.02594e-05	1.74322e-05	3.246e-06	1.4654e-05	2.25633e-06	4.44828e-06	7.28965e-06	9.46809e-06	8.0912e-06	4.78574e-06	3.22556e-06	4.36062e-06	5.62878e-06
2-Monostearin	15.775	73.0291	0.000595611	0.000444372	6.65481e-05	0.000119959	0.000146625	0.000453655	0.000595263	0.000473052	0.000416624	0.000330067	0.00085154	0.000429658	0.000448224	0.000320668	0.00042782	0.000700385	0.00152075	0.00142055	0.000658556	0.000694735	0.000188788	0.000580701	0.000191189	0.000555103	0.000452021	0.000298613	0.000370612	0.000493169	0.00063545	0.000122503	0.000447514	0.000374366	0.000482214	0.000445336	0.00044695	0.00203929	0.00033249	0.000378212	0.000168746	0.000443602	0.00040691	0.000337721	0.000252107	0.00023705	0.000263797	0.000272906	0.000268559
2-Oxoglutaric acid	7.025	142.076	0.00278093	0.00658844	0.0048006	0.00896055	0.00999411	0.0104875	0.0103508	0.00929874	0.0103173	0.0157019	1.23553e-05	0.0186391	0.000179756	0.0248375	0.0144548	0.0335469	0.0166266	0.0140608	0.00803766	0.00871483	0.017059	0.00859043	0.00865575	0.00879197	0.00850793	0.00971201	0.00910578	0.00920976	0.00829277	0.0111479	0.0104603	0.0112385	0.00905577	0.00280921	0.000226708	0.000145119	0.0102029	0.00215457	0.0240629	0.00975437	0.0102885	0.00619567	0.011079	0.0110431	0.0108619	0.00994568	0.00940763
2-Thiouracil	10.254	257.17	4.77213e-06	6.63102e-06	4.15616e-06	7.02707e-06	8.92402e-06	3.32288e-06	7.98561e-06	3.82216e-06	3.83427e-06	3.31622e-05	2.92862e-06	4.55821e-05	3.25918e-06	3.01168e-05	9.62888e-05	3.14249e-05	8.86153e-06	6.63394e-06	7.38471e-06	6.22609e-06	5.70819e-06	5.9519e-06	6.13281e-06	5.19161e-06	4.45561e-06	4.448e-06	6.27394e-06	6.61111e-06	5.96545e-06	5.72231e-06	8.18716e-06	6.24028e-06	5.18919e-06	5.81284e-05	7.12789e-06	1.19956e-05	2.95323e-06	6.84687e-05	3.84032e-05	4.10784e-06	4.36031e-06	3.90173e-06	1.46857e-06	6.12053e-06	4.51688e-06	5.6517e-06	6.59366e-06
3-(4-Hydroxyphenyl)propionic acid	9.88	179.129	6.31203e-06	4.33013e-06	3.76014e-06	4.28827e-06	6.08216e-06	5.76032e-06	7.13711e-06	5.71914e-06	5.35984e-06	8.68838e-06	7.79476e-06	1.24426e-05	3.17585e-05	2.98477e-06	1.74061e-05	3.31351e-06	1.90083e-06	1.60131e-06	1.15012e-05	8.97679e-06	4.01006e-06	1.1772e-05	9.79144e-06	7.91381e-06	1.0031e-05	8.77084e-06	9.64198e-06	9.74548e-06	1.00529e-05	7.36624e-06	4.83901e-06	5.06743e-06	6.03047e-06	1.47215e-05	6.88653e-06	3.40865e-05	9.8204e-06	1.72265e-05	7.93374e-06	9.89878e-06	1.13048e-05	9.84663e-06	5.78757e-06	6.05241e-06	5.53736e-06	9.71556e-06	1.01777e-05
3,4-Dihydroxybenzoic acid	10.653	342.212	7.92882e-07	8.08081e-07	3.62111e-06	6.81696e-07	6.07369e-07	9.24833e-06	9.41653e-07	4.28375e-07	6.05939e-06	3.02647e-06	1.44383e-06	6.98334e-06	1.96371e-06	3.00711e-06	6.67554e-06	3.6069e-06	1.24992e-06	3.87919e-07	6.86636e-07	7.93599e-07	6.15741e-07	5.76652e-07	8.71523e-06	3.55068e-07	4.69375e-07	7.69104e-07	6.348e-07	7.54489e-07	4.75517e-07	4.07157e-06	9.51346e-06	8.59937e-07	6.6187e-07	6.61676e-06	2.29948e-06	2.71498e-06	3.8778e-06	6.9971e-06	1.18957e-06	7.03659e-07	7.54868e-07	4.19062e-07	4.60648e-07	2.76975e-06	4.52893e-07	3.16946e-07	7.44534e-07
3-Deoxyhexitol	10.432	84.0971	6.06036e-05	0.000236033	2.38698e-05	6.90759e-05	0.000100591	5.45105e-05	0.00064662	0.000180717	4.15868e-05	4.09872e-05	2.23953e-05	3.64907e-05	2.05429e-05	7.25899e-05	0.00048984	4.32041e-05	0.000128947	0.000114019	0.000357707	0.000613127	2.45787e-05	0.000178655	0.00025173	0.00020594	0.000598098	0.000373354	0.000200355	0.000140559	0.000223133	5.00988e-05	0.00016347	0.000147407	0.000250567	6.01072e-05	1.32109e-05	1.77411e-05	0.000179311	5.77647e-05	1.65671e-05	0.000657577	0.000562327	0.000608475	0.000147437	8.94589e-05	0.000171367	0.000208658	0.000125575
3-Hydroxybenzoic acid	9.851	223.154	5.3957e-05	3.63721e-05	2.89851e-05	4.30099e-05	5.03158e-05	3.98024e-05	3.96124e-05	4.08627e-05	2.7031e-05	5.29542e-05	6.81859e-07	8.44099e-05	0.000112537	4.3963e-05	0.000122759	4.9166e-05	3.4639e-05	2.84835e-05	4.29167e-05	4.28611e-05	2.35258e-05	4.20429e-05	4.30002e-05	3.78602e-05	3.75662e-05	3.07023e-05	4.50259e-05	3.99183e-05	3.6892e-05	2.5005e-05	3.16948e-05	3.25937e-05	3.3026e-05	9.39193e-05	1.65206e-06	1.42568e-05	2.30206e-05	0.000104432	4.02379e-05	3.1798e-05	2.95527e-05	2.50002e-05	2.43256e-05	2.5161e-05	2.3836e-05	2.87308e-05	3.60675e-05
3-Hydroxyisovaleric acid	6.815	180.133	3.35324e-06	3.80712e-06	2.13182e-05	4.48943e-06	5.03766e-06	4.77425e-06	3.00441e-06	3.54464e-06	4.56393e-06	2.1618e-06	4.31999e-06	2.36186e-06	1.5771e-05	2.1737e-06	3.4281e-06	3.23454e-06	2.77744e-06	3.13259e-06	2.68714e-06	2.491e-06	6.0682e-06	2.76267e-06	2.6069e-06	2.28701e-06	1.92361e-06	4.88717e-06	2.78736e-06	2.45319e-06	2.17663e-06	3.8659e-06	3.75884e-06	2.23851e-06	2.57469e-06	5.36539e-07	8.47333e-06	6.97446e-07	1.42853e-06	2.37813e-07	1.21395e-06	1.71108e-06	1.04261e-06	5.67063e-06	9.49261e-07	1.6541e-06	2.01582e-06	1.27393e-06	1.69418e-06
3-Methoxy-4-hydroxymandelate	12.449	297.145	2.13712e-06	1.21111e-06	6.53237e-07	1.43456e-06	1.70657e-06	4.83986e-07	1.83247e-06	2.54007e-06	1.70257e-06	4.40854e-06	8.84751e-05	6.57103e-06	0.00027442	2.54344e-06	3.61802e-06	4.3896e-06	8.73504e-07	8.21866e-07	1.34789e-06	1.40116e-06	8.4865e-07	1.8492e-06	1.47918e-06	1.56154e-06	1.43144e-06	4.71673e-07	1.73376e-06	1.40002e-06	1.11606e-06	3.1568e-05	1.3005e-06	1.2177e-06	1.19378e-06	5.26596e-06	6.92191e-05	2.06452e-05	1.10915e-06	4.60856e-06	2.42406e-06	1.11581e-06	1.03885e-06	7.87752e-07	6.62096e-07	1.21035e-05	9.93829e-07	6.42487e-07	9.13321e-07
4-Hydroxymandelate	11.881	267.15	1.20248e-06	1.00304e-06	4.46447e-06	1.29806e-06	1.08045e-06	1.15089e-06	3.76983e-06	2.89209e-06	3.78252e-06	9.09546e-07	7.90247e-05	5.16947e-07	2.10999e-06	7.22752e-06	3.85705e-06	1.10085e-06	1.01955e-05	4.03408e-06	9.05368e-07	1.10945e-06	9.2904e-07	2.84348e-06	2.80621e-06	3.37865e-06	2.84392e-06	3.29245e-06	7.8657e-06	5.23693e-06	2.62373e-06	8.10403e-06	3.40438e-06	8.07433e-07	1.14007e-06	4.34807e-06	1.24191e-05	2.00225e-05	2.93983e-06	5.17927e-06	6.85013e-07	2.0365e-06	3.03862e-06	2.424e-06	2.99734e-06	3.07327e-06	3.24022e-06	3.86485e-06	2.38816e-06
4-Methyl-5-thiazoleethanol	6.864	95.0601	2.30527e-06	3.3106e-06	1.3287e-06	9.59852e-07	2.48758e-06	2.82122e-06	2.06218e-06	2.52141e-05	2.34442e-06	1.4315e-06	7.45268e-07	1.34807e-06	3.85155e-05	1.51295e-06	1.17961e-06	3.21508e-06	6.29962e-06	5.53003e-06	2.17959e-06	2.42537e-06	2.09996e-06	1.31927e-06	1.49969e-06	1.0328e-06	1.67589e-06	1.87076e-06	1.19755e-06	3.68263e-07	1.20305e-06	1.53225e-06	1.40978e-06	1.20434e-06	1.35079e-06	5.32452e-07	1.40319e-05	0.000108659	1.33361e-06	1.74487e-09	1.23811e-06	1.16165e-06	1.25747e-06	2.13718e-05	2.19212e-06	1.56716e-06	2.03402e-06	1.3979e-06	7.58881e-07
4-Methylumbelliferone	8.238	83.0849	9.84803e-07	1.04816e-06	1.14537e-05	5.38842e-06	1.08051e-06	5.64686e-06	3.83312e-06	2.61661e-06	9.86345e-06	1.14328e-06	1.15564e-05	1.60392e-06	2.1189e-05	1.33501e-06	1.5167e-06	1.32011e-06	1.67832e-06	7.23736e-06	4.06348e-06	5.86229e-06	3.84268e-05	5.44013e-06	5.72884e-06	7.0092e-06	4.9195e-06	7.40771e-05	7.20734e-06	7.34293e-07	9.48678e-07	6.03189e-05	8.41206e-07	8.85259e-07	9.75269e-06	2.13288e-06	6.17356e-05	3.58563e-06	2.46252e-06	6.66181e-07	5.66064e-07	5.32165e-07	1.07586e-06	4.29424e-07	2.70988e-06	2.42291e-06	6.62548e-06	4.73499e-06	5.37861e-06
5,6-Dihydrouracil	7.957	218.143	4.64716e-06	5.22862e-06	2.19125e-06	6.16959e-06	6.23915e-06	5.88893e-06	3.72438e-06	3.90242e-06	4.76015e-06	1.67728e-06	1.08296e-05	2.25035e-06	3.73136e-05	2.40154e-06	4.28257e-06	3.53491e-06	3.84846e-06	2.83044e-06	3.25501e-06	3.69936e-06	1.05926e-05	3.55126e-06	3.80023e-06	4.07191e-06	3.10965e-06	4.43288e-06	4.8164e-06	4.45696e-06	2.37435e-06	8.1443e-06	4.36723e-06	4.49763e-06	3.98907e-06	2.854e-06	3.8873e-05	1.24933e-06	9.72668e-07	1.4248e-06	2.11447e-06	1.23805e-06	1.34692e-06	1.27328e-06	1.86144e-06	2.17778e-06	2.99451e-06	2.44425e-06	2.3334e-06
5-Aminolevulinic acid	27.005	174.128	3.61904e-06	7.54269e-05	9.86465e-05	0.000144111	0.000130814	0.000212976	0.000139303	9.39623e-05	0.000152282	2.83607e-05	2.96294e-05	4.23859e-05	7.19108e-06	7.71321e-05	0.000121291	1.76127e-05	9.59906e-05	0.000104801	0.000412461	0.000235729	3.24804e-06	1.65346e-06	0.000159886	4.898e-06	0.000169126	0.000111438	0.000151677	0.0004399	0.000434062	0.000211907	7.01969e-05	0.000102401	0.000123927	3.24033e-06	1.25155e-05	0.000940303	2.039e-05	0.00021916	1.12673e-05	5.46931e-05	0.000218608	0.000131759	3.98871e-05	1.91675e-05	0.000142713	0.000477547	0.000497665
5-Aminopentanoic acid	9.915	174.162	8.18486e-05	8.22472e-05	0.000104237	0.000114826	0.000105845	8.57947e-05	6.07193e-05	9.31112e-05	8.52028e-05	6.32698e-06	7.24971e-06	8.82616e-06	1.58093e-05	4.5432e-06	7.77241e-06	6.50404e-06	7.23961e-05	5.35552e-05	5.93993e-05	5.18142e-05	0.000131196	6.45389e-05	6.8714e-05	5.33431e-05	5.76048e-05	8.23124e-05	6.31008e-05	7.21799e-05	5.20656e-05	9.29103e-05	4.61936e-05	7.06911e-05	5.94303e-05	8.18511e-06	9.3473e-06	4.97645e-05	1.04328e-05	7.51896e-06	2.75321e-06	9.76792e-06	1.56834e-05	2.74329e-05	1.63643e-05	1.15688e-05	3.66599e-05	3.79102e-05	3.83464e-05
5-Aminovaleric acid	18.076	205.168	0.0102744	0.00996627	0.00949787	0.00612446	0.00682689	0.00703153	0.00747559	0.00677836	0.00801585	0.00538704	0.000751481	0.00776973	0.00101352	0.00138978	0.00298271	0.00104876	0.00196682	0.00207765	0.00680229	0.00748349	0.0112188	0.00737246	0.00738819	0.00788175	0.00660363	0.00836922	0.00779846	0.00771079	0.00699637	0.00948336	0.00647444	0.00751357	0.00730498	0.0118203	0.00150428	7.66594e-06	0.00527215	0.00957307	0.00622647	0.00401356	0.00171306	0.00362741	0.00435906	0.00489539	0.00727274	0.00505128	0.00605407
5-Methylthioadenosine	17.085	259.144	1.92383e-05	1.66523e-05	9.39181e-06	7.35753e-06	9.90715e-06	1.89784e-05	1.60679e-05	1.47485e-05	2.14545e-05	1.19496e-06	2.06793e-05	4.9939e-06	9.60894e-05	5.73515e-06	5.62648e-06	4.90246e-06	5.28362e-06	8.84738e-07	3.30904e-05	2.54804e-05	3.71905e-06	2.40489e-05	2.47357e-05	1.93562e-05	1.81338e-05	2.14601e-05	1.94483e-05	7.59001e-06	9.01483e-06	2.99701e-05	3.3546e-05	2.10113e-05	3.92399e-05	9.42584e-06	5.04348e-05	2.99346e-05	1.99554e-05	3.68868e-07	1.26738e-05	9.58432e-08	1.73518e-07	3.67065e-08	2.92095e-05	2.56854e-05	2.55297e-05	2.11199e-05	2.0747e-05
Acetaminophen glucuronide	17.485	375.166	2.12711e-05	2.4664e-05	8.45633e-05	7.02738e-05	7.12691e-05	0.000176044	0.00016963	0.00013132	0.000108998	7.7611e-06	2.46333e-06	8.143e-06	5.03694e-06	6.47985e-06	4.0832e-06	2.49613e-06	3.12045e-06	5.10549e-06	0.000142087	0.000105715	6.1631e-05	8.99724e-05	0.000101014	7.84406e-05	4.6068e-05	4.88577e-05	4.49022e-05	8.84377e-05	0.000115266	7.22771e-05	9.57949e-05	5.3371e-05	2.55088e-05	2.16641e-05	5.51811e-06	5.93356e-07	6.16027e-05	3.58688e-05	1.40727e-05	3.49884e-05	1.85707e-05	1.4972e-05	6.11277e-05	5.2107e-05	4.52986e-05	1.47398e-05	2.02635e-05
Aconitic acid	20.894	229.158	0.000246672	0.000281683	0.000101622	0.000109336	7.06611e-05	4.68691e-05	0.000120063	4.82903e-05	6.12682e-05	6.30789e-06	6.22667e-05	7.60631e-06	7.50234e-05	4.74927e-06	8.39211e-06	3.89231e-06	3.22026e-05	3.47706e-05	0.000120811	0.000148991	9.60814e-05	0.000123791	0.000205317	0.000144166	0.000152018	0.000211987	0.000204528	0.000127673	0.000108788	0.00013726	2.36605e-05	8.36426e-05	0.000174204	1.10371e-05	8.51647e-05	9.40819e-05	1.61065e-05	9.95524e-06	3.40501e-06	3.24221e-05	3.63762e-05	4.5448e-05	1.00772e-05	1.02888e-05	5.29971e-05	4.44867e-05	6.28888e-05
Adenine	11.642	264.122	0.00234569	0.00281369	0.00328001	0.00282372	0.00297849	0.00219979	0.000324728	0.000224568	0.000579132	0.000541626	6.10299e-05	0.000708197	1.21986e-05	0.000333078	0.000258931	0.000548692	0.000647674	0.000682708	0.00198102	0.00197632	0.00140893	0.000531156	0.000711308	0.000272673	0.000339626	0.00136199	0.000823531	0.00163142	0.000899154	0.00232171	0.00173449	0.0019407	0.00132461	0.000337473	2.78454e-05	0.000205356	0.000209206	0.000326628	0.000323429	0.000292612	0.00131089	0.000842018	0.000221843	0.000195953	0.000192165	0.000230848	0.00022698
Alanine-alanine	18.975	284.127	1.23092e-05	1.1883e-05	1.06505e-05	1.35189e-05	1.6439e-05	9.74362e-06	2.2856e-05	2.83056e-05	1.30034e-05	6.51294e-06	4.80663e-05	1.12817e-05	8.65821e-05	9.1733e-06	1.55532e-05	1.19993e-05	1.18179e-05	9.79102e-06	1.00006e-05	1.54099e-05	1.41321e-05	1.10771e-05	1.0484e-05	8.92124e-06	1.67098e-05	2.15965e-05	1.31789e-05	1.07672e-05	1.4945e-05	1.44452e-05	1.08094e-05	1.86691e-05	1.69222e-05	1.47552e-05	8.76587e-05	3.12412e-06	9.03612e-06	1.7843e-05	7.12876e-06	1.11515e-05	1.44842e-05	1.23233e-05	1.59512e-05	1.9364e-05	7.12613e-06	8.32606e-06	8.39573e-06
Allantoin	24.045	331.188	4.32367e-05	3.84069e-05	8.83207e-05	5.44989e-05	5.0569e-05	0.000539853	3.40671e-05	4.86723e-05	0.000848842	6.31873e-06	0.000194175	9.85143e-06	2.98282e-05	3.682e-05	1.94938e-05	7.96055e-05	0.000111473	7.21391e-05	3.65501e-05	0.000231112	8.69209e-05	2.79842e-05	6.50275e-05	8.46894e-05	9.02551e-05	2.61238e-05	2.2678e-05	7.43604e-05	6.7533e-05	8.4924e-05	4.1546e-05	0.000181112	7.30848e-05	3.38505e-05	0.000417548	0.000189178	2.60304e-05	2.8637e-05	3.06464e-05	5.27448e-05	2.3872e-05	5.22627e-05	0.000179945	2.6915e-05	0.000159298	0.000135681	0.000172092
Allothreonine	7.311	219.167	7.10434e-05	7.79683e-05	6.86509e-05	2.44833e-05	2.28496e-05	4.49607e-05	3.4933e-05	3.70634e-05	3.95574e-05	3.83296e-07	3.84929e-06	1.36219e-05	0.0001173	9.6574e-06	1.7384e-05	2.80452e-07	6.2223e-06	5.41308e-07	4.26315e-05	3.72661e-05	1.28258e-05	1.97903e-05	2.23496e-05	1.71491e-05	1.60749e-05	2.81273e-05	2.56919e-05	1.39057e-05	1.33305e-05	1.68691e-05	1.78925e-05	1.35285e-05	2.75888e-05	1.15233e-07	1.65165e-05	1.14928e-06	3.45256e-06	1.79833e-08	1.92703e-06	9.53704e-07	3.22479e-06	3.77957e-06	5.28465e-06	6.62773e-06	6.79589e-06	6.10906e-06	1.03206e-05
Alpha-Lactose	38.555	103.072	0.00567626	0.00559383	0.00427204	0.00159605	0.00193075	0.00467385	0.00534262	0.00195765	0.00498204	0.000609441	0.00120619	0.000869717	0.00633832	0.000965476	0.00164936	0.00252589	0.000997748	0.000641354	0.0074724	0.00754655	0.000946091	0.00297223	0.00335425	0.00646672	0.0053807	0.00526548	0.00427933	0.0054736	0.0063725	0.00427587	0.00564423	0.0016025	0.00578517	0.00124292	0.00673453	0.00119896	0.00499907	0.0012287	0.00048516	0.00180434	0.00463348	0.00548006	0.00487566	0.000955049	0.000993178	0.00532631	0.00189125
Aminobutyric acid	6.178	116.133	0.000161621	0.000112453	0.000117012	0.000173301	0.000171294	9.12441e-05	0.000109757	7.56526e-05	8.06308e-05	7.22522e-05	6.26468e-06	9.80471e-05	9.83028e-05	7.75245e-05	8.30332e-05	8.16351e-05	0.00011354	9.6875e-05	0.000103936	0.000104095	0.000166437	0.000118828	0.00012206	0.000106252	0.000101015	7.25917e-05	0.000106434	0.000136744	0.000107234	0.000118286	9.08419e-05	0.000135573	0.000104292	3.06978e-05	4.57871e-05	2.99055e-05	3.73478e-05	1.22564e-05	4.42781e-05	3.69706e-05	7.93494e-05	5.76119e-05	7.13759e-05	5.79904e-05	8.85584e-05	7.15161e-05	6.31298e-05
Aminohexanoic acid	7.773	174.155	7.76972e-05	7.46649e-05	7.28408e-05	8.55323e-05	8.38694e-05	1.27655e-05	8.99895e-05	2.11521e-05	9.2242e-06	4.1256e-05	6.40997e-06	5.24988e-05	2.43081e-06	6.69104e-05	8.55068e-05	2.30487e-05	3.94977e-05	4.24523e-05	9.50199e-05	9.24261e-05	5.26212e-05	6.595e-05	6.26991e-05	4.69103e-05	6.62154e-05	7.2025e-05	7.3126e-05	8.19913e-05	7.25016e-05	1.0806e-05	5.97295e-05	5.52871e-05	6.75858e-05	5.76938e-05	1.90839e-06	4.93503e-06	5.52498e-05	1.0739e-05	2.64429e-05	7.36418e-05	9.17394e-05	0.000166737	8.53706e-05	0.000113793	5.72746e-05	5.46524e-05	6.83424e-05
Aminoisobutyrate	7.205	130.148	1.48077e-05	3.07183e-05	9.79218e-05	0.000151303	0.000129833	0.000158071	9.84661e-05	6.80462e-05	0.000196261	6.42227e-05	0.000286465	8.61987e-05	0.000168592	2.73411e-05	6.17585e-05	3.58537e-05	0.000122279	0.000105464	0.000131118	0.000115305	0.000405824	0.00013378	0.00012561	8.66542e-05	9.97881e-05	0.000167212	0.000118399	0.000171477	0.000137753	0.000226162	0.000101319	0.000143761	0.000136604	3.23483e-06	0.000110804	1.10506e-05	4.41251e-06	2.08742e-06	1.10337e-05	5.2333e-06	4.79644e-06	1.14753e-05	8.42932e-06	3.4556e-06	7.52204e-05	7.29999e-05	7.08208e-05
Anhydroglucose	11.084	282.178	5.88514e-06	8.07229e-06	1.84596e-05	2.61259e-05	2.48573e-05	5.18778e-05	7.04682e-05	4.61203e-05	3.08989e-05	5.90284e-06	5.13889e-05	1.24035e-05	7.66567e-05	9.12215e-06	8.69362e-06	3.71044e-06	8.22371e-06	1.38678e-05	4.92968e-05	4.37731e-05	2.01136e-05	9.28913e-05	9.49566e-05	3.90992e-05	6.57519e-05	2.04852e-05	3.17857e-05	7.29983e-05	8.35349e-05	3.28522e-05	6.23329e-05	3.30043e-05	2.44505e-05	5.12754e-06	1.0174e-05	1.45485e-06	3.67435e-05	4.34274e-05	1.43646e-05	2.47694e-05	4.55623e-05	3.02853e-05	1.40581e-05	2.07068e-05	1.09195e-05	2.29935e-05	2.92524e-05
Arachidic acid	14.025	70.0711	0.000104008	5.08035e-05	5.56938e-06	4.72565e-06	5.11369e-05	4.33009e-06	2.13511e-05	3.3455e-05	4.92825e-06	1.92335e-05	1.81119e-05	2.16334e-05	8.01175e-05	1.37521e-05	4.18973e-05	1.4035e-05	5.85818e-05	7.07988e-05	1.74279e-05	2.19838e-05	8.12856e-06	8.39625e-06	5.08906e-06	4.53267e-05	5.90037e-05	4.47734e-05	5.43267e-05	8.2168e-06	4.8611e-05	7.23577e-06	2.89122e-05	3.77825e-05	7.53251e-06	2.96998e-05	4.57651e-05	2.10207e-05	4.81945e-05	2.65e-05	1.60586e-05	3.80556e-05	4.01212e-05	4.27084e-05	6.66701e-05	7.68821e-05	7.33782e-05	5.82015e-05	2.27751e-05
Arachidonic acid	14.175	95.1076	2.80617e-05	1.71178e-05	1.23312e-05	1.86504e-05	2.81962e-05	1.02413e-05	1.81445e-05	1.88193e-05	9.72787e-06	3.36125e-05	2.95795e-06	1.92894e-05	7.86039e-06	4.24786e-05	6.65989e-05	4.25923e-05	3.12561e-05	2.35677e-05	1.57885e-05	1.7344e-05	1.01605e-05	1.96727e-05	1.69148e-05	1.79505e-05	1.40009e-05	6.42395e-06	1.59001e-05	1.99097e-05	1.29745e-05	1.00634e-05	1.19213e-05	1.74583e-05	1.52109e-05	3.09987e-05	8.55939e-06	4.93043e-06	1.40502e-05	4.74002e-05	2.28483e-05	1.94171e-05	1.95808e-05	1.68711e-05	1.94987e-05	2.4905e-05	1.38343e-05	1.5234e-05	1.94042e-05
Arbutin	14.951	217.146	9.16064e-05	0.00016285	9.43525e-05	0.000125486	0.000124476	9.07691e-05	0.000139952	0.000107402	0.000122207	2.90565e-05	0.000653945	2.83784e-05	0.000106813	2.62494e-05	2.39587e-05	2.53804e-05	7.54248e-05	8.14502e-05	0.000158225	0.0001656	0.000105428	0.00023878	0.000206814	0.000197945	0.000129235	0.000226344	0.000226468	0.000195594	0.000193928	0.000153426	0.000168809	0.000144942	0.000191979	4.98445e-05	0.000121422	0.000412336	0.000169086	0.000130176	5.12265e-05	0.000147845	0.000106422	0.000102394	0.000176442	0.000157413	0.000140724	0.000137371	0.000114897
Benzoic acid	6.585	105.072	2.46025e-05	2.10701e-05	2.85304e-05	2.67262e-05	3.16502e-05	3.25239e-05	3.05032e-05	3.34175e-05	2.78019e-05	4.62666e-05	0.00013243	6.35702e-05	6.84742e-05	4.75128e-05	7.30547e-05	5.46264e-05	1.96708e-05	1.96577e-05	2.59638e-05	2.07319e-05	2.65779e-05	1.88243e-05	1.78808e-05	1.67235e-05	1.43595e-05	1.83059e-05	1.93608e-05	1.94314e-05	1.49821e-05	1.89102e-05	1.99404e-05	1.76452e-05	1.62511e-05	1.04407e-06	3.63576e-05	8.92325e-05	8.02611e-06	1.43997e-07	3.54605e-05	1.0786e-05	7.98975e-06	8.38356e-06	1.06112e-05	1.29634e-05	1.33802e-05	1.3277e-05	1.94374e-05
Beta-Cyano-L-alanine	7.664	141.092	0.000368375	0.00086555	0.000432367	0.00121936	0.00066988	0.000578717	0.00140253	0.000333511	0.000528514	0.00078517	6.14963e-07	0.00215148	3.87267e-06	0.00152915	0.00418696	0.000929794	0.00191477	0.00073987	0.000740062	0.000912974	0.000586862	0.0009133	0.00179478	0.000892772	0.00291742	0.00137377	0.00257786	0.0034687	0.00367763	0.000934371	0.000741902	0.00112396	0.00245755	0.000439218	1.60024e-06	1.0067e-06	9.33032e-05	4.3892e-05	0.000104358	0.000459518	0.00415515	0.00566135	0.00213473	0.000884306	0.000292201	0.00100674	0.00152789
Beta-Ketoadipic acid	14.623	169.118	3.26403e-05	2.90423e-05	1.12526e-05	4.06546e-05	5.48991e-05	1.26542e-05	2.68724e-05	3.37157e-05	1.50975e-05	2.74527e-05	4.3251e-05	4.3001e-05	6.05904e-05	2.70515e-05	5.87246e-05	2.95458e-05	5.53923e-05	4.50112e-05	2.30315e-05	2.49874e-05	1.24724e-05	2.46787e-05	2.12883e-05	3.64575e-05	1.6311e-05	1.19939e-05	2.47558e-05	1.84789e-05	1.88272e-05	3.06307e-05	2.31372e-05	4.03541e-05	2.17301e-05	6.33298e-06	3.48899e-05	5.35558e-06	2.10483e-05	2.62815e-06	1.76794e-05	2.52355e-05	3.22616e-05	2.35062e-05	2.63799e-05	3.13555e-05	3.15545e-05	2.60938e-05	2.84911e-05
Beta-Lactose	51.03	439.425	0.000151644	0.000176496	4.46849e-05	4.27429e-05	6.65612e-05	0.000150118	0.000284069	0.000259384	0.000139143	0.000126185	0.00105325	0.000188144	0.00322284	0.000131174	0.000193392	0.000484026	0.000396873	0.000730443	0.000314854	0.000244617	0.000216344	0.000342857	0.000338107	0.000928343	0.000353107	0.000166075	0.000162536	0.000154659	0.000180091	0.00013972	0.000375865	0.000319282	0.000561821	0.000382078	0.00217706	0.000941687	0.00143506	0.000982213	0.000431484	0.000726967	0.000485953	0.000554717	0.000709499	0.0010057	0.000775488	0.00169432	0.00220963
Beta-Mannosylglycerate	25.886	204.13	0.000295699	0.000276118	0.000333594	0.00055687	0.000636231	0.000334172	0.000383598	0.000421156	0.000273914	0.000364586	0.00151996	0.000548858	0.00165091	0.000439263	0.000375317	0.000132436	0.000449305	0.000228745	0.000341597	0.000288384	0.00024495	0.000319621	0.000268023	0.000239158	0.000198518	0.000135696	0.000222435	0.000273428	0.00021056	0.000186423	0.000286085	0.00025132	0.000347064	0.000443214	0.00324656	0.00594125	0.000183784	0.000788566	0.00015429	0.000202386	0.000148735	0.00012462	0.00023418	0.000228504	0.000185595	0.000219925	0.000181707
Beta-Methylaspartic acid	6.95	147.08	4.57236e-05	0.0001901	2.58586e-05	0.000241301	0.000254895	4.4901e-05	5.04244e-05	0.00327224	2.56541e-05	5.19385e-05	0.00207438	0.000135175	0.00257844	0.000509567	1.4114e-05	0.000246288	0.000287327	0.000304233	0.000104146	0.00126591	1.89439e-05	0.000880003	0.00103362	0.000386591	0.00063157	0.000733688	0.000853672	0.00115337	0.00129375	0.000601792	3.04762e-05	0.000238364	0.000322223	2.70065e-05	0.00391637	7.94998e-05	0.000600498	7.3347e-07	0.00024882	0.000520969	0.00291006	0.00203558	1.71322e-05	0.000373831	0.000385036	0.000431425	0.000671901
Beta-N-Methyl-amino-L-alanine	16.62	198.156	3.20121e-05	3.57427e-05	2.60763e-05	1.2061e-05	1.80332e-05	2.12961e-05	2.70242e-05	9.18989e-06	2.04729e-05	4.28345e-05	2.03034e-05	5.40339e-05	7.61755e-05	3.86639e-05	4.8114e-05	4.39732e-05	1.81249e-05	2.34667e-05	2.7023e-05	1.95131e-05	3.43819e-05	2.25646e-05	2.67545e-05	1.51844e-05	2.2785e-05	2.20903e-05	3.14935e-05	2.9022e-05	2.4631e-05	2.29125e-05	2.68839e-05	2.67606e-05	2.76552e-05	5.17756e-05	5.20178e-05	2.25208e-05	1.66468e-05	5.74137e-05	1.37471e-05	4.1883e-05	5.00283e-05	8.81467e-05	4.69014e-05	4.46826e-05	1.53368e-05	1.97904e-05	1.71752e-05
Butyraldehyde	6.191	116.146	1.83297e-05	2.01305e-05	6.53329e-05	6.89898e-05	4.79437e-05	5.47387e-05	4.09852e-05	3.68632e-05	3.56938e-05	1.98093e-05	5.72695e-06	3.35057e-05	1.27342e-05	1.43341e-05	2.52103e-05	2.23499e-05	4.00223e-05	4.33556e-05	3.37652e-05	4.33833e-05	0.000111441	3.56221e-05	4.60893e-05	3.35757e-05	3.08377e-05	3.96641e-05	4.22457e-05	4.42938e-05	3.9829e-05	6.24094e-05	3.10642e-05	4.30163e-05	3.50862e-05	1.1615e-07	1.17517e-05	1.10016e-06	1.47555e-06	1.0663e-07	7.45621e-06	4.3732e-07	4.82368e-05	2.91445e-05	1.67737e-05	1.24656e-05	3.54552e-05	2.71253e-05	1.71596e-05
Cadaverine	13.665	174.146	5.10188e-06	1.16259e-05	6.69462e-06	6.22602e-06	3.84232e-06	8.42709e-06	7.26145e-06	4.37954e-06	1.54244e-05	2.24676e-06	1.1979e-06	2.36165e-06	2.54352e-06	1.85931e-06	1.15529e-06	1.8547e-06	2.3165e-06	3.8148e-06	9.89701e-06	4.67277e-06	6.60295e-06	7.3301e-06	4.56936e-06	9.24833e-06	6.31704e-06	9.0883e-06	1.11132e-05	1.26685e-05	1.17505e-05	1.21798e-05	1.20103e-05	1.18097e-05	1.5936e-05	2.28691e-06	1.41938e-06	1.95538e-05	9.48135e-06	2.08773e-06	1.12902e-06	1.12815e-05	9.56531e-06	1.01888e-05	6.54745e-06	6.54912e-06	6.19093e-06	7.90469e-06	4.77924e-06
Caffeic acid	21.149	219.114	6.44933e-05	3.00926e-05	2.25029e-05	3.35797e-05	4.3742e-05	1.13703e-05	3.75015e-05	3.17632e-05	1.63701e-05	4.4609e-05	0.000146445	6.29259e-05	0.000197581	4.88029e-05	6.25017e-05	4.23315e-05	2.21215e-05	1.81072e-05	3.78611e-05	3.19038e-05	5.75157e-06	5.15145e-05	4.44438e-05	4.05201e-05	4.09194e-05	6.03645e-06	2.75133e-05	2.34519e-05	2.58825e-05	7.14599e-06	3.07333e-05	3.34265e-05	3.28221e-05	8.98868e-05	0.000166985	0.000217952	5.97772e-05	0.000113859	3.84309e-05	3.92021e-05	2.33122e-05	1.42068e-05	3.17009e-05	3.42992e-05	2.63755e-05	2.272e-05	2.67771e-05
Cellobiose	31.242	103.097	0.000136471	0.000998847	0.000308795	0.00149399	0.00174885	0.000473716	0.00110309	0.000844729	5.78036e-05	0.00472897	0.00117942	0.00613509	0.000408689	0.00261214	0.00455499	0.00331463	0.00172301	0.00168851	0.000104409	0.000107941	0.000137168	9.23217e-05	7.35803e-05	0.00142981	7.16099e-05	6.01045e-05	5.41471e-05	0.0010107	0.00113648	6.05895e-05	0.000363575	0.000736183	0.000429311	0.00934079	0.000500293	0.00221759	0.00114608	0.00570271	0.00375356	0.00149616	0.000771081	0.00200922	0.00149352	0.00177865	0.00137975	0.00112839	0.00168569
Chlorogenic acid	18.057	73.0581	0.000178646	0.000164907	0.000195932	0.000284121	0.000251644	0.000291981	0.000400807	0.000284153	0.000187881	0.000195116	6.55914e-05	0.000248685	0.000500076	0.000166305	0.000207447	0.000100705	0.000109348	0.000182379	0.000469051	0.000426648	0.000128409	0.00105964	0.000738765	0.000700429	0.00056406	0.000305098	0.000400489	0.000567125	0.000773842	0.000311392	0.000608597	0.000530276	0.00046978	0.000299468	0.000205364	4.97026e-05	0.00107819	0.000508581	0.000284713	7.5772e-05	0.000688374	0.000540902	0.000725737	0.000699388	0.000753335	0.000494469	0.000390481
Cis-Gondoic acid	14.062	160.117	2.83191e-05	1.50797e-05	1.73176e-05	1.58214e-05	1.51281e-05	2.33842e-05	2.32186e-05	1.37478e-05	2.88418e-05	3.67323e-06	5.60274e-06	3.21526e-06	1.08464e-05	4.37835e-06	6.53075e-06	3.71438e-06	8.45596e-06	1.08528e-05	9.80178e-06	1.26153e-05	2.66127e-05	1.01896e-05	1.51584e-05	1.73848e-05	1.34886e-05	1.55136e-05	1.63686e-05	9.39681e-06	1.22079e-05	1.50154e-05	3.00499e-05	1.83785e-05	1.75062e-05	5.0966e-06	1.64899e-05	8.10118e-05	6.77164e-06	6.12495e-06	3.47725e-06	1.27665e-05	8.19966e-06	6.79922e-06	9.78367e-06	1.00853e-05	1.53728e-05	1.18817e-05	6.48418e-06
Citraconic acid	6.997	73.0545	0.000610675	0.000739768	0.00068823	0.000979351	0.00103486	0.00202833	0.00276075	0.00739056	0.00189629	0.00833843	0.00324222	0.000992765	0.00202765	0.0189909	0.00585795	0.0258398	0.0141795	0.0116686	0.00430659	0.00434683	0.00100582	0.00346758	0.00304134	0.00161458	0.0024934	0.00219699	0.00274547	0.00381067	0.00435288	0.00190124	0.00125009	0.00114475	0.00135964	8.88273e-05	0.00342187	0.00107157	0.00364505	1.95964e-05	0.00155915	0.00333723	0.00878266	0.00681834	0.00206514	0.00218128	0.00248338	0.00259535	0.00356
Citric acid	11.246	73.0053	0.00750661	0.00614376	0.00781991	0.00754401	0.00611656	0.00515885	0.00563462	0.00506006	0.00527206	0.00260919	0.000407224	0.0019543	0.0034713	0.00369627	0.00331272	0.0022791	0.007745	0.00764504	0.00478316	0.00534899	0.00686275	0.00517266	0.00466396	0.00529661	0.00541013	0.00496526	0.00498995	0.00591638	0.00538844	0.0065466	0.00340966	0.00693906	0.00538178	0.00488415	0.00252752	0.0037042	0.00440985	0.00411761	0.0015406	0.00500054	0.0039026	0.00543278	0.00299692	0.00177558	0.00626876	0.00568553	0.006124
Coniferin	17.152	73.0341	9.84553e-05	6.45474e-05	9.62195e-05	6.61833e-05	9.64387e-05	0.000121498	0.000148492	0.000141047	0.000128156	0.000679744	1.29794e-05	0.00104031	0.00379296	7.27648e-05	0.00142179	0.00131388	0.00104259	0.00110761	0.000195942	0.000835637	5.82066e-05	0.000112303	0.00172073	0.00242234	0.00215578	0.000713897	0.00082637	0.0012114	0.00167672	0.000593773	0.00156434	0.00158108	0.000107853	0.00183539	0.000443041	0.00169407	0.000560208	0.00383461	0.0028204	0.00467839	0.00262899	0.00320889	0.00250462	0.00313721	0.0026062	0.00269565	0.00024263
Cystamine	13.965	174.136	0.000184566	9.17229e-05	0.000240623	0.000219225	0.000194671	0.00051468	0.000476004	0.000597241	0.000489876	0.000189551	4.8942e-06	0.000317413	1.68216e-05	0.000567907	0.000685563	0.000264416	0.000226693	0.000221758	0.00371892	0.00148105	0.000426781	0.000976462	0.000746122	0.000178599	0.000417996	0.00040215	0.000238747	0.000680536	0.000648798	0.000374076	0.000427846	0.000466863	0.000451293	0.000426858	1.54137e-05	1.39723e-05	0.000449605	0.000737307	0.000339047	0.000543737	0.00064267	9.8919e-06	7.14499e-05	8.09471e-05	0.000180926	0.000729974	0.000702121
Cystathionine	14.07	174.161	3.61521e-05	2.31783e-05	2.94339e-05	2.14077e-05	2.22339e-05	2.84323e-05	2.7791e-05	1.77339e-05	3.71727e-05	2.85918e-06	1.54645e-06	4.1548e-06	4.46864e-06	3.93674e-06	7.08817e-06	2.76551e-06	1.31245e-05	1.88756e-05	1.97749e-05	1.92447e-05	3.83598e-05	1.63061e-05	2.19544e-05	2.19604e-05	2.18168e-05	2.64198e-05	2.27509e-05	1.59955e-05	2.499e-05	2.9769e-05	1.84685e-05	1.79331e-05	2.87935e-05	4.12448e-06	1.66971e-06	3.14876e-06	9.20342e-06	5.19283e-06	2.96299e-06	1.51735e-05	9.01989e-06	9.20554e-06	1.03302e-05	1.27877e-05	2.31057e-05	2.45538e-05	1.61654e-05
Cysteamine	9.054	174.13	0.0102429	0.00993137	0.009423	0.00611784	0.00682045	0.00698559	0.00745471	0.00674198	0.0079716	0.0053773	7.77281e-07	3.44488e-05	4.2088e-06	0.00138639	0.00297782	0.00104421	0.00196257	0.00207087	0.00677204	0.00745158	0.0112057	4.23842e-05	0.0073574	0.00785016	0.00659482	0.0083143	0.00776998	2.82227e-05	0.00697106	0.00943411	0.00645805	0.0075032	0.00728031	0.0118102	3.09286e-05	5.32377e-06	0.00526292	3.41182e-05	0.00622117	0.0040032	0.00170222	0.00357623	0.00434928	0.00488487	0.00725791	0.00504274	0.00604787
Cytosine	8.991	254.159	9.17738e-06	1.81913e-05	6.70647e-06	1.67946e-05	1.51019e-05	8.63943e-06	1.42436e-05	2.72282e-05	1.1775e-05	3.02527e-05	1.40557e-05	4.19972e-05	5.20281e-05	2.94741e-05	0.000344265	2.15292e-05	8.42848e-06	1.18084e-05	1.03347e-05	7.80375e-06	5.13769e-06	1.12184e-05	1.5596e-05	8.43294e-06	8.95994e-06	8.28797e-06	1.2179e-05	9.69925e-06	8.49528e-06	5.88111e-06	9.67986e-06	9.57394e-06	9.7706e-06	4.55555e-05	0.000218575	3.38782e-06	8.96261e-06	4.64189e-05	1.61368e-05	1.34042e-05	1.63999e-05	1.33231e-05	1.08958e-05	9.87901e-06	7.11516e-06	1.22107e-05	1.09198e-05
D-(-)-Fructose	47.486	375.913	0.00190652	0.00113931	0.00723181	0.0019432	0.00165536	0.004141	0.000915513	0.000800649	0.00438821	0.000323971	0.000855812	0.000461739	0.00171816	0.00211832	0.000664099	0.000254589	0.00102996	0.000871596	0.00123479	0.00139966	0.0080013	0.00157443	0.00175187	0.00153491	0.00170705	0.00224222	0.00159196	0.0010265	0.00125161	0.00532962	0.00134069	0.00139849	0.00146896	0.00104115	0.00166896	0.00751765	0.00102276	0.00127689	0.000796595	0.00111553	0.000921282	0.000974067	0.0010026	0.00105365	0.00133106	0.00108961	0.00115826
D-(-)-Mannitol	26.087	203.89	0.00203073	0.0012172	0.0086626	0.00976702	0.00909308	0.00698903	0.00692468	0.00772853	0.00694788	0.00581857	6.10252e-05	0.0117123	0.00486276	0.00123202	0.00163153	0.00110303	0.00110306	0.00148017	0.0084833	0.00686198	0.0058108	0.00337446	0.00577847	0.0062059	0.00631987	0.0022706	0.00236932	0.00730157	0.0066455	0.0030265	0.00666005	0.00737056	0.00641333	0.0114861	0.00487364	0.0086851	0.00688431	0.0101492	0.00918594	0.00558367	0.00704609	0.00684269	0.00739111	0.00776213	0.00835589	0.00830483	0.00663508
D-(-)-Penicillamine	9.116	73.0311	0.00107007	0.000965686	0.000433595	0.000573923	0.000604499	0.000806178	0.000786817	0.000562909	0.000594924	0.00302625	0.000493588	0.00442621	0.000279026	0.00295205	0.00566299	0.001638	0.00166037	0.00195142	0.00314451	0.00352343	0.000537242	0.00336141	0.0032912	0.00368481	0.00375409	0.0024696	0.00255851	0.00169619	0.00209869	0.00158916	0.00162656	0.00210117	0.00256117	0.00694084	0.00192948	6.05357e-05	0.00713259	0.00922952	0.0053947	0.00663318	0.00657823	0.00516092	0.00568615	0.00537026	0.00526189	0.00629568	0.00634744
D-(-)-Ribose	11.248	217.092	0.000711552	0.000722341	0.000413289	0.000609513	0.000636776	5.50438e-05	0.000699579	0.000880584	0.000641049	0.000114553	0.000242751	0.000143453	0.000422284	0.000392705	0.00024507	0.000156651	0.00111072	0.000872332	0.000724569	0.000538935	0.000383546	0.00107078	0.000573784	0.000797805	0.000973514	0.000603147	0.000851136	0.000907424	0.000846639	0.000807522	0.00114246	0.000883544	0.000512089	0.00031754	0.000128021	0.00590498	0.000333858	0.000352925	9.68565e-05	0.000510354	0.000380983	0.000462879	0.000573105	0.000186987	0.000565241	0.0006195	0.000407224
D-(+)-Allose	23.908	319.115	0.0143846	0.0152634	0.0140194	0.0168212	0.0188894	0.00931359	0.0129966	0.010213	0.0131363	0.0117921	0.00330336	0.021307	0.00736897	0.0228643	0.0165373	0.0294734	0.0206767	0.0178595	0.0106304	0.0112969	0.0218403	0.01151	0.0114819	0.0105699	0.00961169	0.0124982	0.0102198	0.0122275	0.0107374	0.00784759	0.0118029	0.0150033	0.0120976	0.0179883	0.00681625	0.00595461	0.00637385	0.0179907	0.0241057	0.00640703	0.0118671	0.00957659	0.0124161	0.0127585	0.011746	0.0122424	0.0116276
D-(+)-Galactosamine	15.648	143.096	0.0070754	0.00635541	0.00564823	0.006771	0.00671043	0.00648418	0.00679366	0.00187242	0.00601118	0.000220326	4.68252e-05	0.000337687	0.000836638	0.000373642	0.0102954	0.000370919	0.00432535	0.00369435	0.00595654	0.00649868	0.00370751	0.00512443	0.000130967	0.00410393	0.00566224	0.00550292	0.00578488	9.72477e-05	0.00578662	0.0049385	0.000167318	0.00466825	0.00572984	0.000115625	0.00115459	0.00201169	0.00507617	0.000107121	0.00429959	0.000654151	0.000902407	0.000412566	0.00701234	0.00675391	0.000106648	0.000166387	0.00214255
D-(+)-Galactose	40.543	319.197	0.00105501	0.00112739	0.00841639	0.00867261	0.00909962	0.00807852	0.00825329	0.00773664	0.00646525	0.00163448	0.00832569	0.00503146	0.00366162	0.000667797	0.000947039	0.000240362	0.000249475	0.000386593	0.00560712	0.00573034	0.00538372	0.00240769	0.00204907	0.00372373	0.00282776	0.0019184	0.00213577	0.0045001	0.00481627	0.00266179	0.00623663	0.00507538	0.00180886	0.0110632	0.00666042	0.0111759	0.00688052	0.00941579	0.00884427	0.00506462	0.00301261	0.00192791	0.00731768	0.00729888	0.00736198	0.00401415	0.00504429
D-(+)-Galacturonic acid	20.205	305.125	0.000257973	0.000291812	6.84475e-05	0.000151732	0.000264772	9.09622e-05	0.000236416	0.000246698	0.000178574	0.000113463	8.19139e-05	3.88823e-05	7.97857e-05	0.000107296	0.000137302	6.97795e-06	6.03982e-05	6.91272e-05	6.51736e-05	0.000109316	4.2819e-05	0.0001236	7.55307e-05	0.000279714	0.000200983	9.61193e-05	0.000272936	0.000157806	0.000232209	6.06307e-05	0.000256701	0.000388801	0.000348491	4.37995e-05	4.81691e-05	1.78616e-05	4.31885e-05	5.85205e-05	5.90347e-05	4.16377e-05	2.55572e-05	1.8846e-05	2.53515e-05	4.79263e-05	5.64668e-05	5.55538e-05	7.87717e-05
D-(+)-Glucose	25.756	217.133	0.000164283	0.000174502	7.84303e-05	0.000266568	0.000159735	0.000133418	0.000235298	8.43496e-05	0.00040319	0.000104957	0.00929528	7.79866e-05	0.00923683	0.000130809	0.000127398	7.78316e-05	0.000243409	0.000247106	0.000359334	0.000144088	5.83886e-05	0.000163665	0.00024319	0.000569018	0.000554209	0.000510657	0.00043577	0.000204505	0.000310497	0.000214779	8.41308e-05	6.48339e-05	0.000191817	0.000140459	0.00822539	0.0101855	0.000328665	0.000275382	8.40995e-05	0.000432703	0.000167672	0.000352237	0.000126667	0.000233564	0.000106245	0.000153757	7.80837e-05
D-(+)-Maltose	66.02	204.124	0.0019326	0.00217051	0.00157784	0.00145601	0.00160527	0.00137515	0.00167055	0.00128128	0.00164623	0.00128307	0.00621424	0.00154146	0.0034319	0.00107832	0.0011264	0.0010566	0.00167488	0.00175	0.00218468	0.00240931	0.000572835	0.0023665	0.00172988	0.00304886	0.00259959	0.00213382	0.00217902	0.00145911	0.00219895	0.00103016	0.00240553	0.00228211	0.0026298	0.00201705	0.00255934	0.00790752	0.00379637	0.00233771	0.00186959	0.00444337	0.00293587	0.00260619	0.00483353	0.00366923	0.00311993	0.00280165	0.00305765
D-(+)-Mannose	38.22	244.119	0.00171601	0.00893665	0.00266307	0.00280027	0.00185526	0.00817582	0.00702307	0.00430202	0.00343712	0.0121252	0.00340304	0.0166202	0.00162879	0.0143617	0.00837476	0.0191569	0.000979758	0.0102681	0.00659617	0.00676206	0.012159	0.00568501	0.00610271	0.00522916	0.00555401	0.00625977	0.00445408	0.0067223	0.00456988	0.00785152	0.00795591	0.00810666	0.00636894	0.00700921	0.00486392	0.0061462	0.00172075	0.0102654	0.0156002	0.00130244	0.00690096	0.00451283	0.00704035	0.00513738	0.00612948	0.00397742	0.00621728
D-(+)-Melezitose	62.703	361.132	0.000155974	0.00026984	0.0076814	9.72776e-05	0.000105973	0.00592749	0.00118226	0.000959021	0.00693059	4.54266e-06	0.00354706	4.80455e-05	0.00434775	5.15044e-06	2.74781e-05	6.1556e-06	1.2489e-05	0.00077834	0.000100331	4.01295e-05	0.000211442	0.00505225	0.000491041	0.0019755	0.00073106	0.00626483	2.55189e-05	7.32256e-05	0.000205383	0.00762168	0.00689189	0.00154796	0.00304769	9.04395e-06	0.00433064	0.00105666	0.000882875	1.06835e-05	2.8406e-05	0.00120846	1.35435e-05	0.000512386	0.00454653	0.00605633	0.00546512	0.00310636	0.00444428
D-(+)-Trehalose	26.771	73.0325	0.000745061	0.000630202	0.000457855	0.000575012	0.000639258	0.000649861	0.000804167	0.000753099	0.000646445	0.000416395	0.00396038	0.000638182	0.00123126	0.000498304	0.000595083	0.000573619	0.000426553	0.000545282	0.00121774	0.00114671	0.000258231	0.00126986	0.00100458	0.00132909	0.00114449	0.000694408	0.000848733	0.000763293	0.00106733	0.000584189	0.000899415	0.000859926	0.00100854	0.000993334	0.00306548	0.00595287	0.00220498	0.00148659	0.000885212	0.00229297	0.00130396	0.00141092	0.00173651	0.00158608	0.00141694	0.00149082	0.00182605
D-(+)-Turanose	17.345	307.212	3.79892e-06	3.81974e-06	4.34008e-06	4.54369e-06	5.31195e-06	5.87776e-06	6.78825e-06	4.99768e-06	7.53864e-06	1.8369e-06	3.0962e-05	2.07656e-06	0.000122172	2.64686e-06	2.63878e-06	2.43753e-06	2.4396e-06	3.34888e-06	8.4865e-06	5.44859e-06	3.09811e-06	1.1978e-05	1.06981e-05	9.3165e-06	7.39336e-06	5.87182e-06	5.20073e-06	6.86545e-06	5.63877e-06	6.11257e-06	7.73366e-06	5.95156e-06	5.74435e-06	3.83659e-06	5.78003e-05	2.95888e-05	1.4944e-05	9.60933e-06	4.64194e-06	1.66268e-05	6.11962e-06	8.84875e-06	5.07391e-06	8.22108e-06	5.73112e-06	6.40201e-06	7.78708e-06
D-(+)-Xylose	20.257	328.179	0.000903253	0.000812187	0.000529817	0.000689112	0.000894872	0.000840662	0.00119806	0.00151311	0.00114145	0.000320135	0.00632438	0.00129048	0.00456807	0.00117779	0.00201362	0.000275762	0.000413283	0.0004519	0.00141029	0.0013362	0.000393176	0.00129707	0.00116729	0.00140499	0.00113219	0.000854819	0.00123312	0.00107853	0.00141161	0.000605078	0.000872688	0.000904318	0.00127877	0.00212861	0.00471433	0.00600898	0.000849049	0.00154633	0.000711786	0.00121222	0.000504436	0.00117174	0.000778887	0.000946348	0.00100417	0.00117671	0.00103643
D-3-Phenyllactic acid	9.911	157.147	1.42469e-05	1.29e-05	4.91333e-06	1.3402e-05	2.06286e-05	7.74e-06	9.97794e-06	1.22325e-05	4.76035e-06	1.7527e-05	5.81638e-06	1.92815e-05	1.6223e-05	1.2838e-05	3.73551e-05	1.5203e-05	1.60338e-05	1.22781e-05	1.12244e-05	1.2363e-05	9.46294e-06	9.96494e-06	9.93835e-06	1.0293e-05	1.00511e-05	1.03188e-05	1.21818e-05	1.07453e-05	9.8419e-06	8.61965e-06	8.69438e-06	1.05182e-05	9.97187e-06	2.80275e-05	1.26318e-05	1.72444e-05	5.94756e-06	2.12498e-05	9.76609e-06	9.77794e-06	8.59922e-06	8.73532e-06	8.95211e-06	1.25195e-05	8.17571e-06	8.81226e-06	6.98519e-06
D-Arabitol	22.203	292.158	0.00029898	0.000320802	0.000273136	0.000193387	0.000175082	0.000330698	0.000363114	0.000286343	0.00029	0.000115498	0.000464505	0.000141875	0.00506359	0.000151203	0.00017128	0.000104056	0.000287504	0.000273802	0.00054254	0.000535454	0.000151983	0.000476483	0.000556797	0.000775948	0.000705374	0.000651554	0.000555514	0.000377849	0.000311614	0.000574865	0.000214046	0.000201884	0.000431978	0.000175685	0.00301704	0.00305012	0.000270472	0.000172799	0.00014829	0.000266608	0.000283714	0.000303346	0.000114813	0.000177257	0.000245853	0.000291961	0.000423568
Dehydroascorbic acid	11.001	228.091	0.00215425	0.00242533	0.00236898	0.00165403	0.00187915	0.00331686	0.00192279	0.00167674	0.00298245	2.09048e-06	3.60504e-06	1.82751e-06	2.98827e-05	1.35499e-06	2.37712e-06	1.35524e-06	0.000934436	0.000750498	0.00164633	0.00152915	0.00238968	0.00149868	0.0016319	0.00116101	0.0016111	0.00428097	0.00192682	0.0013246	0.00120267	0.00237952	0.00198088	0.00131588	0.00156153	7.79161e-06	3.377e-05	1.71011e-06	0.000302062	4.72751e-06	2.7373e-06	0.000670975	0.000623599	0.00056344	0.000325678	0.000480965	0.000689134	0.000860758	0.000709087
Deoxycholic acid	18.376	327.206	4.44812e-05	3.50769e-05	5.13465e-05	5.2526e-05	5.33651e-05	0.000131687	0.000133822	0.000175322	0.000232517	2.51989e-05	6.34547e-07	3.06893e-05	1.28775e-05	4.46393e-05	3.96205e-05	2.49792e-05	3.02092e-05	2.76291e-05	0.000106028	8.24031e-05	1.47641e-06	0.000179377	0.000170216	0.000132635	0.000122486	3.07914e-07	0.000120813	8.59034e-05	9.85924e-05	9.21428e-05	0.000211895	0.000123944	0.000118095	5.799e-05	5.94078e-07	1.37401e-06	0.000186316	0.000140055	7.86939e-05	0.000174982	8.90627e-05	6.14103e-05	0.000167569	0.00014583	0.000117185	0.000102038	0.000108501
Deoxyuridine	14.724	172.142	3.74018e-05	3.22996e-05	3.87115e-05	4.49265e-05	4.87538e-05	6.41793e-05	5.83328e-05	5.78511e-05	5.72234e-05	2.63593e-05	2.44487e-06	2.74824e-05	4.15584e-06	1.18015e-05	1.52448e-05	8.08416e-06	8.45638e-06	9.57589e-06	9.67259e-05	8.45039e-05	2.76829e-05	0.000102007	7.77256e-05	6.4814e-05	4.27007e-05	3.65929e-05	2.69108e-05	5.55231e-05	8.15628e-05	4.5048e-05	7.64056e-05	5.64239e-05	5.03533e-05	4.76336e-05	3.5085e-06	7.29772e-06	0.000121653	8.22252e-05	3.83383e-05	5.15159e-05	3.78319e-05	2.36321e-05	0.000118222	7.97328e-05	7.06564e-05	3.63104e-05	5.53769e-05
D-erythro-sphingosine	28.6	204.134	0.000176407	0.000172146	0.00022733	0.000235205	0.000266869	0.000419105	0.00035327	0.000342625	0.0002552	0.00011673	0.00856388	0.000124541	0.00748406	0.000114654	0.00016974	6.94573e-05	5.88845e-05	8.89268e-05	0.000322686	0.000258561	0.000142903	0.000259097	0.00023271	0.00015697	0.000286505	0.000241844	0.000120377	0.000188398	0.000194816	0.000145741	0.000316071	0.00021551	0.000238253	0.00022701	0.00691422	0.00667561	0.000272317	0.000203072	0.000105861	0.000400406	0.000221779	0.000387447	0.000208061	0.000225444	0.000172714	0.000194715	0.000161894
D-Fructose 6-phosphate	23.284	204.111	7.01348e-05	7.91594e-05	0.00011208	9.63064e-05	0.000108408	0.000142492	0.00016314	0.00621409	0.000169025	2.85874e-05	0.000700365	0.00743396	0.000815721	0.00786365	3.24433e-05	1.8266e-05	2.8137e-05	6.14228e-05	0.000110692	8.92272e-05	6.09628e-05	0.000142611	0.000141982	0.000103069	0.000180527	0.000159128	0.000141745	0.000110738	0.00011762	0.000111849	0.00852506	0.00925791	0.000141296	6.17758e-05	0.000767955	0.00253051	0.00783767	5.97674e-05	0.0108011	7.84854e-05	0.000440638	0.00703325	3.32014e-05	5.35126e-05	4.36414e-05	4.28036e-05	5.64575e-05
D-Glucaric acid	12.799	245.159	8.31944e-06	6.55541e-06	6.07274e-06	4.27095e-06	5.01796e-06	7.05745e-06	6.15773e-06	6.0957e-06	6.0571e-06	1.97547e-06	2.33933e-06	1.88322e-06	9.61509e-06	1.57562e-06	2.03913e-06	1.10928e-06	1.13528e-06	1.1782e-06	1.5355e-05	1.02024e-05	3.73574e-06	7.76633e-06	9.87146e-06	5.91362e-06	5.5083e-06	7.83923e-06	7.02607e-06	6.52201e-06	5.92836e-06	8.07686e-06	4.80294e-06	4.1269e-06	5.52542e-06	2.91441e-06	7.10462e-06	9.32567e-06	2.97694e-06	4.09049e-06	1.37247e-06	3.27685e-06	2.51295e-06	2.65155e-06	2.83419e-06	3.07966e-06	3.26095e-06	2.38019e-06	6.51098e-06
D-Glucuronic acid	12.358	221.092	0.000280339	0.000271174	0.000228269	0.000276512	0.000257167	0.000285294	0.000283416	0.000268033	0.00024366	0.000109283	6.98952e-05	0.000179762	0.000129273	8.15457e-05	0.00010433	3.84537e-05	0.000159374	8.36788e-05	0.000279127	0.000274192	0.000232066	0.000272969	0.000284614	0.000259415	0.000257732	0.000263738	0.000262751	0.000217667	0.000229878	0.000283859	0.000276963	0.00029071	0.000229593	0.000247697	0.000133403	0.000133761	0.000227285	0.000262531	0.00022873	0.000208976	0.000186807	0.000168796	0.000243577	0.000238314	0.000253646	0.000198771	0.000213151
D-Glutamine	10.936	156.116	0.00125901	0.000761789	0.00182683	0.00227224	0.000971838	0.00242645	0.000208789	1.58784e-05	0.00105318	0.000149993	1.43174e-05	9.46509e-05	1.99917e-05	6.62469e-05	1.86132e-05	1.667e-05	0.000163851	0.000307487	0.001194	0.000871132	0.00176607	0.00226462	0.00370722	0.000790766	0.000975018	0.00247399	0.000601289	0.00266207	0.00270588	0.00446306	0.000372873	0.00108955	0.0011849	0.000213333	2.3003e-05	8.96079e-05	2.72573e-05	0.000683219	0.000112822	1.19349e-05	6.94998e-05	6.16495e-06	0.000217186	3.10701e-05	0.00112681	0.00146201	0.0011107
Diethanolamine	6.314	211.069	2.83963e-05	6.40409e-06	7.89944e-06	4.8084e-06	3.01897e-06	7.12546e-06	1.60898e-05	1.52352e-06	4.37369e-06	1.66472e-05	2.06724e-06	1.3841e-05	0.000948262	1.79643e-05	2.13426e-05	1.06438e-05	1.69753e-05	3.08124e-07	3.18741e-06	9.26843e-06	2.18244e-05	2.52037e-06	2.57403e-05	2.40179e-06	1.17518e-05	3.60251e-05	1.40696e-05	4.296e-06	4.47096e-06	3.31391e-05	1.58802e-06	4.64208e-06	7.75198e-06	9.27232e-08	0.000212344	5.33788e-07	1.93292e-05	4.03522e-08	4.55704e-06	2.51431e-05	2.95235e-05	6.5118e-05	7.62409e-08	3.2109e-05	1.90524e-05	1.1289e-05	1.35139e-05
Digalacturonic acid	31.951	169.11	0.000860523	0.000762331	0.000750887	0.000881175	0.0010869	0.00109	0.00157618	0.00118954	0.000861136	0.000392225	0.00281096	0.000443803	0.000367392	0.000563255	0.00066147	0.000665794	0.00146971	0.00212516	0.00078155	0.000759466	0.000202601	0.00111882	0.000915849	0.000784738	0.00120827	0.000691847	0.000864542	0.000866594	0.00112134	0.000433969	0.000933931	0.000822248	0.00107419	0.000483117	0.00022354	0.00265293	0.00153768	0.00068903	0.000423201	0.00158854	0.00137797	0.00111497	0.000897933	0.000930864	0.000947024	0.000967847	0.000859553
DL-Pipecolic acid	7.64	156.155	0.000194842	0.000191937	0.000400644	0.000215451	0.000228606	0.00071045	0.00215489	0.00107898	0.000975334	9.73425e-05	4.88189e-07	0.00016915	4.28991e-06	0.000163277	0.000479636	0.000183104	0.000335686	0.000351566	0.0036308	0.00300774	0.000420292	0.000345097	0.000439348	0.000191458	0.000617907	0.000513235	0.000544963	0.00061726	0.000630671	0.000497609	0.00107542	0.000965814	0.00118031	0.000115146	8.18062e-06	1.89057e-06	7.00953e-05	1.21036e-06	3.15489e-05	0.000237848	0.000207723	0.000358048	0.00011485	7.7328e-05	0.000101784	0.000421683	0.00198996
DL-Pyroglutamic acid	8.987	156.031	0.0115697	0.0104577	0.0119768	0.012574	0.0134272	0.00987808	0.0091979	0.00794991	0.00914592	0.019246	0.00066646	0.0152124	0.00576641	0.0181954	0.0128015	0.0143506	0.0114016	0.010442	0.00739298	0.00801984	0.0107402	0.007658	0.00762159	0.00727288	0.00741972	0.00808154	0.00786114	0.00806684	0.00702069	0.00790304	0.00952287	0.0091152	0.00781488	0.013515	0.00411803	9.31092e-06	0.00816677	0.0126626	0.00720419	0.00884775	0.00948567	0.00820617	0.00895311	0.00916702	0.0084947	0.00866243	0.00827527
D-Lyxose	10.175	103.043	0.00556798	0.00580352	0.00387071	0.00404373	0.00537872	0.00411728	0.00504644	0.00543571	0.00418861	0.00232665	9.27485e-06	0.00328397	1.0151e-05	0.00174163	0.0036306	0.00115795	0.00109029	0.00131164	0.00501375	0.00540187	0.0018271	0.00531237	0.00501636	0.00529589	0.00487089	0.004041	0.00529719	0.00459288	0.005002	0.00285866	0.00405954	0.00412432	0.00517761	0.00526343	7.06982e-06	5.30805e-06	0.00348885	0.00367322	0.00179863	0.00478233	0.00397473	0.00465527	0.00345788	0.00329895	0.00358466	0.00450264	0.00421452
Dodecanoic acid, isopropanol ester	8.907	155.936	2.6609e-05	3.4811e-05	3.47926e-05	2.13006e-05	1.49183e-05	2.09711e-05	2.32993e-05	0.00776901	2.00871e-05	1.90747e-06	0.000661706	2.51695e-06	0.00507208	2.20554e-06	1.08884e-05	5.80185e-06	1.01455e-05	9.52827e-06	2.68733e-05	2.44336e-05	1.07878e-05	1.72294e-05	1.97774e-05	1.07252e-05	1.76812e-05	1.48299e-05	2.33889e-05	1.46948e-05	1.643e-05	1.05104e-05	2.12056e-05	1.48502e-05	1.6564e-05	3.48612e-06	0.0041282	4.70957e-06	6.10877e-05	4.72644e-06	2.85402e-06	0.00013973	0.000245899	0.000587711	9.70946e-05	0.000157746	1.12782e-05	1.70722e-05	1.99472e-05
D-Panose	90.689	362.176	2.00894e-05	2.2586e-05	1.57129e-05	1.31449e-05	1.21508e-05	1.78432e-05	2.81396e-05	2.33823e-05	2.29626e-05	5.0341e-06	0.000327409	4.47642e-06	0.000187816	3.63567e-06	4.94053e-06	4.5301e-06	9.35443e-06	1.39435e-05	6.16392e-05	5.23502e-05	1.29551e-05	7.53858e-05	1.87064e-05	4.92874e-05	5.10663e-05	2.75384e-05	4.1015e-05	5.93357e-05	7.59475e-05	3.20527e-05	9.49828e-06	2.34915e-05	2.79599e-05	8.02825e-06	0.000134787	0.000487286	5.5229e-05	2.70253e-05	1.05913e-05	5.00298e-05	7.77804e-05	4.81802e-05	8.65992e-06	2.3436e-05	1.79189e-05	2.37873e-05	1.88211e-05
D-Pantothenic acid	12.463	291.168	1.22085e-05	1.52642e-05	1.47001e-05	1.40425e-05	1.46338e-05	2.98498e-05	2.26072e-05	1.78351e-05	2.35189e-05	6.26353e-06	1.32344e-06	5.79949e-06	8.13819e-05	6.70934e-06	6.7264e-06	4.22704e-06	6.3063e-06	6.11967e-06	2.81083e-05	2.18842e-05	1.15213e-05	2.98998e-05	3.82022e-05	3.09608e-05	3.30289e-05	4.01744e-05	4.051e-05	2.78956e-05	2.56138e-05	2.27586e-05	2.19966e-05	1.40764e-05	2.29696e-05	1.11487e-05	9.33872e-06	6.93016e-07	1.72629e-05	1.56575e-05	5.03019e-06	2.38202e-05	1.5797e-05	1.81389e-05	1.17385e-05	1.13069e-05	1.33034e-05	1.58741e-05	1.73302e-05
D-Ribulose-5-phosphate	27.593	357.181	0.00111502	0.00081663	0.00741431	0.000927573	0.00109415	0.00305432	0.00148868	0.00139124	0.000987603	0.00596818	0.000210151	0.00557004	0.0041027	0.000894261	0.00471302	0.000850741	0.001195	0.00247954	0.00195548	0.0032398	0.000528998	0.00129204	0.001074	0.00140319	0.0015146	0.00108364	0.00104057	0.0027427	0.0011758	0.000611843	0.00330073	0.00246084	0.00117859	0.00913478	0.00118892	0.000187172	0.00591836	0.0061391	0.00562921	0.00670239	0.00287632	0.00626349	0.00542836	0.00611875	0.00268615	0.00209749	0.00280041
D-Tagatose	33.616	308.144	0.00867758	0.00974969	0.0107451	0.0116191	0.0120927	0.00832324	0.00785866	0.00791094	0.00629103	0.0178245	0.00380985	0.0156487	0.00128129	0.0128861	0.0106149	0.0170317	0.0115837	0.0111997	0.00645694	0.00701729	0.0142152	0.00681295	0.00680951	0.00701551	0.00638482	0.00685614	0.00686373	0.0069804	0.00666519	0.00833903	0.00783929	0.00916689	0.00725704	0.0123535	0.000207089	0.0026354	0.00801262	0.0111794	0.0136031	0.00769777	0.00777713	0.00666531	0.00667263	0.00867168	0.00832817	0.00645344	0.00666527
D-Threitol	9.945	245.166	6.21276e-05	7.16686e-05	7.89269e-05	6.44526e-05	6.6202e-05	8.99756e-05	9.58715e-05	0.000122833	6.19688e-05	9.19262e-05	0.000162777	0.000150575	0.000319487	0.000133232	0.00015827	0.000134021	6.20949e-05	5.33063e-05	0.000121944	9.27532e-05	0.000489194	0.000109487	0.000109495	7.64037e-05	0.000117788	6.56484e-05	0.000106032	0.000124653	0.000133075	6.73543e-05	7.66396e-05	6.69469e-05	0.000120648	0.000311975	0.000264571	5.51082e-05	6.81297e-05	0.000317929	9.90726e-05	9.34225e-05	0.000154576	0.00011953	9.69261e-05	9.15061e-05	8.64815e-05	0.000101988	0.000124738
D-Xylulose	19.713	173.132	0.00841047	0.000120343	0.00818302	0.00862573	0.0084516	0.000748875	0.00655626	0.00632154	0.00576121	0.00885878	0.000105305	0.00856093	0.000402263	0.00915656	0.0089423	0.00716801	0.00791331	0.00760829	0.00577949	0.00647328	0.00500841	0.00594387	0.00599844	0.00618074	0.00580849	0.00564848	0.00627263	0.00633351	0.00597874	0.000725228	0.00499711	0.00659995	0.00624074	0.000970319	0.00019639	0.000162755	0.00631178	6.50334e-05	0.00701369	0.000542131	0.00583152	0.00437863	0.00735032	0.00574861	0.00730334	0.00700616	0.00685114
Elaidic acid	13.8	110.069	0.000234244	0.000418336	0.000118447	7.32965e-05	0.0001598	0.000270879	0.0003656	0.000222063	0.000693231	1.22233e-06	1.47486e-05	1.98693e-06	2.86059e-05	2.1115e-06	2.48e-06	8.04936e-07	8.99699e-06	1.27533e-05	3.82257e-05	7.65767e-05	8.98839e-05	9.12005e-05	8.10518e-05	0.000410859	0.000272771	0.000467036	0.000602383	0.000266959	0.000305553	0.000115737	0.000538475	0.00051704	0.000600969	3.532e-06	3.67522e-05	1.33123e-05	1.01511e-05	2.69636e-06	5.31158e-07	1.0109e-05	3.13641e-06	3.83444e-06	4.47794e-06	2.12306e-05	2.60168e-05	2.10423e-05	1.55515e-05
Erythritol	6.181	144.171	4.29718e-06	0.00316185	1.31416e-06	0.00375404	0.00407169	2.91363e-06	1.47437e-06	0.00697194	3.35201e-06	5.06354e-07	1.36766e-06	6.58549e-07	0.000321822	0.005365	1.65404e-06	0.00268842	9.90524e-07	7.46294e-07	1.68268e-06	0.00687076	0.00400674	0.00637649	1.07141e-06	0.00473075	9.57807e-07	2.74374e-06	0.00658841	0.00705424	9.73243e-07	1.70419e-06	5.88165e-07	1.30181e-06	0.00523018	7.8659e-06	8.30923e-07	1.72316e-06	0.00666315	6.25411e-06	3.25573e-06	0.0072445	0.00707911	0.00723572	5.41556e-07	0.0064928	0.00602779	0.0067672	0.00730099
Erythronic acid	8.67	147.083	0.00999642	0.00910659	0.0102589	0.0105599	0.0110228	0.00795279	0.00766659	0.00736292	0.00789273	0.00442605	4.58429e-05	0.00258513	0.000277618	0.00523283	0.00954356	0.00228936	0.0112	0.00984002	0.00601687	0.00669968	0.012944	0.00675097	0.00656036	0.00678772	0.0062963	0.00736734	0.00685209	0.00694362	0.00623758	0.00847014	0.00768995	0.00844965	0.00684816	0.00827351	0.000303751	3.73833e-05	0.00730625	0.00562549	0.00211395	0.00734324	0.00772022	0.00673177	0.00548866	0.00620923	0.00777831	0.00764093	0.00733517
Ethanolamine	16.009	174.161	0.00291022	0.00340675	0.00440518	0.00137724	0.00107739	0.00170923	0.00182912	0.00200294	0.00266628	0.000627379	2.45401e-05	0.000884754	4.35309e-05	0.000836667	0.00197953	0.000720446	0.000928804	0.00104938	0.00206312	0.00183568	0.00126744	0.000987518	0.00139629	0.000390386	0.00081745	0.00109484	0.000986684	0.0011336	0.00131486	0.00100255	0.000662761	0.000521866	0.00100086	0.000113035	3.69969e-05	1.27462e-05	0.000375864	4.023e-05	0.000117114	0.000796324	0.000387168	0.000638983	0.000450105	0.000384255	0.00040719	0.000469328	0.000754711
Ethylmalonic acid	15.699	147.099	0.00625217	0.00480955	0.00352345	0.00377971	0.00413955	0.00536902	0.00362365	0.00638159	0.00323859	0.000889894	0.00151334	0.00110256	0.00701326	0.000897161	0.00145568	0.000670842	0.000948832	0.00107916	0.00550837	0.00524601	0.00193582	0.00535171	0.00556289	0.00285859	0.00398644	0.00349069	0.00353725	0.00325322	0.00293084	0.00170364	0.0025357	0.00196084	0.00274586	0.000738152	0.00633066	0.000102422	0.00105989	0.00113408	0.000508544	0.00135131	0.00116677	0.00279227	0.000809375	0.000984202	0.00113565	0.00126364	0.00134565
Ferulic acid	13.129	338.183	5.14058e-05	4.54731e-05	4.01607e-05	4.31331e-05	5.93578e-05	3.74999e-05	6.78608e-05	4.38489e-05	5.30061e-05	5.52694e-05	1.20079e-05	6.20457e-05	0.000128063	6.23038e-05	6.83325e-05	5.86719e-05	3.57239e-05	3.39657e-05	5.89299e-05	5.2655e-05	3.67926e-05	7.05825e-05	6.83601e-05	7.69897e-05	4.23781e-05	4.78125e-05	5.97585e-05	5.82576e-05	5.42096e-05	4.65145e-05	5.54935e-05	4.15362e-05	5.28721e-05	0.000117571	0.000180621	4.72623e-06	6.93437e-05	0.000138305	5.3571e-05	0.000102241	6.64046e-05	4.20933e-05	7.41983e-05	6.89072e-05	4.99729e-05	5.16973e-05	4.53202e-05
Fumaric acid	30.435	245.112	0.00177165	0.0020939	0.00113735	0.00145526	0.00124706	0.000644087	0.00125973	0.000854948	0.000530955	0.000299691	0.00577753	0.000252344	0.00928681	0.000369214	0.000436971	0.000287334	0.000805838	0.000956836	0.00138081	0.00165742	0.000981349	0.00114265	0.00140693	0.0014869	0.00106462	0.000909701	0.00151056	0.00144912	0.000898475	0.000549472	0.000660539	0.00107906	0.00120509	0.000114932	0.0128934	7.07815e-06	0.000178702	3.02055e-05	0.000271519	0.000332091	0.000265978	0.000295757	0.000136304	0.000223073	0.000575079	0.000572469	0.000698755
GABA	35.999	242.184	0.0131198	0.0136391	0.0142119	0.0103564	0.0108734	0.0122328	0.0119238	0.0126149	0.0121927	0.00625441	9.36354e-06	0.00893464	1.17398e-05	0.00234832	0.00482771	0.00162116	0.0026432	0.00301421	0.0121932	0.0123338	0.0132051	0.00868164	0.0123531	0.0106688	0.00964215	0.0121486	0.00862335	0.0112723	0.0112235	0.0127305	0.00651729	0.00966435	0.0107183	0.0118246	5.49609e-06	8.32067e-06	0.00575721	0.0095529	0.00667991	0.00502226	0.00241137	0.00108852	0.00495467	0.00534773	0.00773354	0.00739045	0.0090593
Galactinol	104.172	259.13	0.00562812	0.00778556	0.00196736	0.00209271	0.00236202	0.00834014	0.0029067	0.0046118	0.00968709	0.00448772	0.00759638	0.00255321	0.00792	0.0140707	0.00352451	0.00259062	0.00668725	0.0152847	0.00338086	0.00324096	0.00323902	0.00419849	0.00840064	0.0103527	0.00903892	0.0139803	0.011504	0.00406092	0.00353077	0.0122373	0.00267918	0.00159988	0.00487228	0.00560991	0.00685285	0.00988593	0.00663375	0.00681864	0.00328645	0.00961084	0.00616702	0.0109697	0.00479225	0.0104373	0.00609149	0.00914193	0.00452246
Galactitol	23.468	73.015	0.00530467	0.00751704	0.00167354	0.00165981	0.0019375	0.00173167	0.00233718	0.00410257	0.00259596	0.00419006	0.00740966	0.00220234	0.00661161	0.0138162	0.00323108	0.00243185	0.00649216	0.015081	0.00264623	0.00250448	0.000903096	0.00349954	0.00777541	0.00957426	0.00834842	0.00688855	0.0111461	0.00369226	0.0030306	0.00450164	0.00198924	0.00097878	0.00419404	0.00510233	0.00591039	0.0096623	0.00556527	0.0060429	0.00280264	0.00861014	0.00564467	0.0103599	0.00370376	0.00947932	0.00524762	0.00854895	0.00385821
Galactose+Glucose	12.68	204.085	0.00122715	0.00252225	0.00164181	0.0017653	0.0025403	0.00387881	0.00582692	6.35352e-05	0.00594715	2.4713e-06	1.12459e-05	0.000211955	2.19084e-05	0.00429671	0.00188084	0.0026107	0.00459987	0.00461198	0.0040864	0.00344924	0.00332195	0.00553402	0.00477229	0.00562544	0.00502714	0.00582592	0.00576855	0.00387012	0.00276857	0.00174318	0.00629038	0.00390289	0.0030091	0.00136627	3.26319e-05	2.01137e-05	0.00334244	0.00162216	0.00083107	8.79629e-05	0.00253478	0.00375108	7.34329e-05	7.97082e-05	2.81508e-05	4.39823e-05	6.35559e-05
Gallic acid	12.208	361.187	4.8792e-05	4.7194e-05	4.02725e-05	3.54888e-05	2.54802e-05	9.88744e-05	0.000137461	7.47129e-05	0.000233626	4.42571e-06	1.92183e-05	6.81857e-06	0.000470189	4.2867e-05	6.2653e-05	3.08789e-05	5.08865e-05	4.79738e-05	0.000112959	0.000108549	9.31072e-05	0.000324667	0.000387783	0.000751613	0.000530499	0.000333178	0.00027187	0.000223952	0.000285018	0.000231302	0.000184338	0.000166729	0.000376929	4.24652e-05	0.000207358	0.000272434	0.000110802	4.696e-05	2.02071e-05	0.000447719	8.59143e-05	0.000137568	0.000119208	0.000172741	0.000174463	0.000216127	0.000199017
Gentiobiose	18.783	204.154	1.85603e-05	2.48516e-05	3.23816e-05	2.4613e-05	2.31862e-05	4.18115e-06	3.53361e-06	1.92034e-05	9.6137e-06	2.24092e-05	6.65387e-06	2.76416e-05	8.70835e-05	1.96536e-05	2.47833e-05	1.88824e-05	2.81666e-05	2.92394e-05	1.46212e-05	1.50277e-05	4.34271e-06	2.46619e-05	3.45729e-05	1.79872e-05	2.83915e-05	1.34312e-05	3.37008e-05	3.37914e-05	3.42597e-05	4.59767e-06	7.72732e-05	5.10656e-05	4.81396e-05	3.67357e-05	7.7849e-05	4.05739e-05	5.98121e-05	4.43066e-05	3.54003e-05	0.000110798	8.05987e-05	0.00019331	5.45657e-05	5.33405e-05	4.41854e-05	4.66717e-05	5.81207e-05
Gluconic acid	12.601	73.0329	0.000662435	0.000475524	0.00035868	0.000404941	0.000376493	0.000409593	0.000498113	0.000606279	0.000502915	0.000359764	9.32504e-05	0.000384771	0.000142031	0.000453157	0.000434017	0.000336258	0.000425311	0.000353775	0.000822499	0.000961209	0.00020649	0.000893764	0.000926863	0.00102052	0.000974347	0.000672681	0.000773034	0.000765723	0.000705342	0.000643896	0.00066429	0.000636902	0.00107586	0.000567137	0.000321051	0.000287669	0.000839852	0.000768207	0.00038241	0.00139746	0.000784861	0.00114753	0.000615023	0.00063598	0.000595764	0.000847505	0.000934937
Gluconic acid lactone	10.925	217.114	0.000973531	0.0064288	0.00130162	0.000838334	0.00104109	0.00164666	0.00110877	0.00185173	0.00340537	0.000229418	0.000327588	0.000406186	0.00267034	0.000144403	0.000452346	0.000112266	0.000300008	0.00106968	0.00152589	0.000836236	0.000456185	0.0015851	0.000817263	0.00163236	0.000911863	0.000569799	0.000704022	0.00123576	0.00200448	0.000571105	0.0013453	0.00054843	0.000889308	0.000654685	0.00173452	0.00591648	0.000521772	0.000115373	4.64229e-05	0.000973046	0.000589331	0.000794127	0.00277594	0.000472705	0.000958847	0.00239048	0.000692389
Glucono-1,5-lactone	12.216	70.068	9.85432e-06	7.9135e-06	9.31095e-06	5.11198e-06	6.10128e-06	1.04104e-05	4.82559e-05	4.63113e-05	1.43344e-05	3.32944e-06	1.20855e-05	4.39205e-06	5.60574e-05	1.38155e-05	2.7757e-05	4.45563e-06	3.80435e-05	5.54465e-05	3.46543e-05	4.44209e-05	7.01365e-06	4.02715e-05	4.62874e-05	6.0856e-05	4.64257e-05	3.83847e-05	4.68908e-06	3.0063e-05	3.96122e-05	2.00334e-05	4.49954e-05	2.39044e-05	3.78219e-05	1.22467e-05	3.50525e-05	3.11554e-05	5.14619e-05	1.55715e-05	5.29504e-06	0.000124447	1.6665e-05	2.19741e-05	4.65423e-05	8.43203e-05	5.95849e-05	7.90243e-06	6.72249e-05
Glucose-1-phosphate	19.763	245.178	6.72603e-05	6.64578e-05	4.29056e-05	3.83048e-05	2.2807e-05	3.54205e-05	6.3454e-05	4.95414e-05	3.3722e-05	2.99269e-05	1.75839e-05	5.62718e-05	8.57537e-05	5.93569e-05	0.000145259	6.94605e-05	4.40764e-05	4.32749e-05	6.80071e-05	4.59274e-05	3.56867e-05	7.5802e-05	0.000113015	0.000121686	9.84324e-05	0.000219908	9.57702e-05	0.00012703	0.000100448	0.000139091	5.47034e-05	7.0738e-05	0.000121664	0.000178386	3.40791e-05	0.000668236	6.01546e-05	0.000250953	6.62899e-05	7.67525e-05	3.15309e-05	4.7188e-05	8.32898e-05	8.73927e-05	0.000101007	0.000138977	9.36517e-05
Glutamyl-valine	11.975	204.06	0.000362564	0.000360844	0.000307372	0.000435814	0.000558781	0.000317048	0.000295426	0.000290788	0.000301658	0.000298288	0.00506723	0.000406286	0.000386517	0.000409684	0.000302557	0.000611835	0.000441008	0.000384861	0.000258305	0.000282459	0.000506621	0.000248216	0.000232515	0.000190587	0.000197853	0.000244808	0.000250218	0.000239598	0.000282167	0.000325472	0.000276337	0.000350927	0.000273554	0.000365903	0.00605552	0.00873186	0.000193478	0.000313403	0.000484958	0.000144285	0.000231484	0.000125553	0.000248402	0.000232514	0.000272025	0.000222131	0.000241752
Glutaric acid	21.256	147.101	0.00999854	0.00949203	0.00686906	0.00923506	0.00856927	0.00595499	0.00878332	0.00729318	0.0064214	0.00169003	0.00302365	0.0024059	0.00381159	0.00487614	0.00639922	0.00597534	0.00887295	0.00894442	0.00508122	0.00823486	0.0100238	0.00744832	0.00794175	0.00775411	0.00693262	0.00788419	0.0084505	0.00844344	0.00709163	0.007405	0.0068603	0.00773965	0.00713865	0.000431796	0.00368836	1.11394e-05	0.00480745	0.00046161	0.00408086	0.00482154	0.00444726	0.00418989	0.00448713	0.00447639	0.0070777	0.00583631	0.00518409
Glyceric acid	16.517	112.099	0.00827606	0.00765594	0.00618159	0.000257991	0.00295065	0.00369533	0.00341179	0.00392293	0.00333366	0.00370753	0.00150492	0.00501739	0.000414989	0.000155367	0.00476694	0.000191787	0.00147696	0.00223424	0.00439014	0.00473708	0.00137369	0.00232823	0.00244023	9.28809e-05	0.00231354	0.00245887	0.00257195	0.00176643	0.00195476	0.00152493	0.00196185	0.00214129	0.00344945	0.000543721	0.000190791	7.17826e-05	0.000141236	2.32906e-05	0.000624479	0.000206158	0.000810257	0.00112397	0.00140529	0.000104038	0.00154541	0.00151659	0.00214031
Glycerol	17.737	255.126	0.000226962	0.000197262	0.000110392	0.000207435	0.000256296	8.22887e-05	0.000157122	0.000137525	9.01789e-05	0.00022293	5.20491e-05	0.000368314	0.000510862	0.000198358	0.00116838	0.000264022	0.000124317	0.000101659	0.000132282	0.000122229	0.000116085	0.000143988	0.000152739	0.000139053	0.000126695	9.00207e-05	0.000158478	0.000145119	0.000142244	9.81528e-05	0.000129721	7.82223e-06	0.000164094	0.000294018	0.000425244	9.22789e-06	3.92896e-05	0.000330139	0.000250561	5.78263e-05	6.30739e-05	0.000330865	0.000105352	0.000101875	9.95975e-05	7.85182e-05	7.81026e-06
Glycerol-2-phosphate	10.54	243.101	0.000170155	0.000103586	0.000126332	0.000104613	0.000122304	0.0001188	0.00012996	8.10708e-05	0.00014927	3.42246e-05	1.3141e-05	2.7792e-05	3.32752e-05	3.88245e-05	3.90017e-05	4.49779e-05	7.01093e-05	5.65208e-05	8.96279e-05	8.73413e-05	7.6756e-05	0.000134647	0.000140248	0.000126333	0.000117523	0.000117137	0.000108908	8.63458e-05	8.985e-05	9.6682e-05	0.000109838	9.69792e-05	9.94218e-05	5.28197e-05	2.70578e-05	2.49824e-05	5.46355e-05	7.23613e-05	1.87518e-05	8.379e-05	4.81907e-05	3.88966e-05	4.9546e-05	5.80235e-05	6.3085e-05	7.78462e-05	0.000101611
Glycerol-3-galactoside	13.443	204.14	0.000122248	0.000149479	0.00055183	0.000235005	0.000259198	0.000686389	0.000444007	0.000395111	0.00030924	0.00010459	0.000449238	0.000129388	0.000781752	5.72992e-05	6.1696e-05	0.000228123	0.000147309	0.000107845	0.000483329	0.000358382	0.000162667	0.000180718	0.000244926	0.000150122	0.000162107	0.000171231	0.000117053	0.000199089	0.00022027	0.000110713	0.000233706	0.000157787	0.000143671	0.000254857	0.000679984	0.000287978	0.00037914	0.000390866	0.000159702	0.000128214	0.000101256	0.000127306	0.000275243	0.000214263	0.000200316	0.00013006	0.000173483
Glycolic acid	7.164	204.147	5.0117e-06	3.91988e-06	1.00214e-06	7.08848e-07	1.04455e-06	6.15377e-06	3.66464e-06	6.54927e-06	7.30614e-06	1.76156e-05	0.000102985	7.77624e-07	0.000109239	1.09808e-05	6.1e-06	8.87603e-07	5.07501e-07	1.18481e-06	3.09656e-07	3.49828e-06	5.70221e-06	3.73312e-06	4.92899e-06	3.08009e-06	2.35595e-07	7.26793e-06	1.96188e-07	2.50472e-07	2.30257e-06	5.14431e-06	3.01393e-06	5.90063e-07	2.24615e-06	9.22543e-08	4.4643e-05	3.11013e-06	5.8908e-07	2.75811e-08	5.63929e-07	8.81613e-07	1.5382e-07	9.03634e-07	3.59573e-07	4.48902e-07	1.65336e-06	4.1026e-07	1.13732e-06
Glycyl proline	11.281	199.133	9.40207e-06	8.0858e-06	9.37397e-06	8.48545e-06	7.4263e-06	7.43663e-06	7.08224e-06	7.8953e-06	7.67766e-06	1.54769e-06	2.81462e-05	5.39786e-07	1.21695e-05	3.64109e-06	2.91687e-06	8.33746e-07	8.67769e-06	7.60338e-06	8.25904e-06	6.87356e-06	7.93529e-06	8.0655e-06	6.71603e-06	6.09742e-06	7.02643e-06	5.71619e-06	7.85389e-06	8.23518e-06	7.24438e-06	7.75891e-06	6.951e-06	6.71228e-06	6.05414e-06	3.06788e-06	3.32749e-05	6.69173e-05	4.06365e-06	3.49794e-06	8.61096e-07	4.43322e-06	4.59615e-06	4.65244e-06	3.5825e-06	1.67697e-06	1.05386e-06	5.44709e-06	6.12545e-06
Glycyl tyrosine	15.289	174.157	1.02915e-05	1.0503e-05	9.89046e-06	8.75793e-06	9.61519e-06	1.73626e-05	4.07051e-05	5.53441e-05	1.46104e-05	1.69004e-05	4.24283e-06	7.57747e-06	4.69743e-06	2.59722e-06	2.25686e-06	1.70381e-06	3.1589e-06	3.51069e-06	0.000207277	6.87118e-05	7.60201e-05	9.73696e-06	7.52683e-06	2.81392e-05	9.36549e-06	1.54431e-05	7.62993e-06	1.08619e-05	1.13141e-05	1.29174e-05	3.47183e-06	5.4083e-06	1.06847e-05	1.21012e-05	4.91089e-06	3.13544e-06	3.22412e-05	4.42218e-05	4.93185e-05	6.23423e-06	1.93127e-05	5.66608e-06	4.00114e-06	3.97e-06	5.06675e-06	1.95777e-05	0.000446103
Glycylglycine	11.975	174.156	0.0007884	0.0011318	0.00128105	0.00120454	0.00125091	0.0028121	0.00461279	0.00141874	0.000109145	0.000399453	0.000161782	0.000625253	4.15453e-05	0.00342197	0.00299975	0.00100085	0.0012863	0.00178111	0.00583335	0.00500156	0.001932	0.00326826	0.00400263	0.000842457	0.00302595	0.00474162	0.00386747	0.00405053	0.00493767	0.000249946	0.00185147	0.00201753	0.00322986	0.00311324	5.81422e-05	0.000811384	0.00157384	0.00320614	0.000682835	0.00294096	0.00799264	0.00677524	0.00135988	0.000925104	0.00137333	0.00380157	0.00099751
Guanidinosuccinate	9.734	248.127	0.0010621	0.00103386	0.0013437	0.00126624	0.00104641	0.00108148	0.00080269	0.000676007	0.000980699	0.000520778	1.67073e-06	0.000430671	0.000201296	0.000245425	0.000553408	7.11077e-05	0.000332093	0.000297136	0.00084874	0.000832739	0.000866367	0.0007712	0.000799938	0.000481294	0.00073723	0.000813887	0.000691933	0.000745436	0.000679983	0.000707227	0.000739103	0.000815292	0.000758658	0.000556402	6.18252e-05	1.38187e-06	0.000280372	0.000338494	7.84139e-05	0.000420995	0.000244669	0.000378558	0.000345492	0.000268581	0.000498265	0.000533137	0.000552078
Guanine	13.311	352.199	1.05549e-05	1.80806e-06	1.68967e-05	7.48488e-06	7.06371e-06	6.88574e-06	1.02116e-05	4.38256e-06	1.45713e-05	8.66209e-06	3.06943e-07	1.40149e-05	9.3932e-07	9.69081e-06	5.08998e-05	8.73307e-06	3.99772e-06	3.54728e-06	7.24189e-06	3.36291e-06	7.74233e-06	6.84001e-06	5.49983e-06	4.60403e-06	7.2353e-06	1.32047e-05	5.78491e-06	5.84718e-06	6.33289e-06	9.23799e-06	4.79144e-06	5.7524e-06	1.28398e-05	1.50351e-05	5.37715e-07	1.12004e-06	3.10193e-06	1.73493e-05	4.35966e-06	7.92902e-06	3.91411e-06	6.80891e-07	3.83784e-06	1.90453e-06	3.2936e-06	6.91797e-06	5.97394e-06
Guanosine	16.827	73.0428	0.000302117	7.62901e-05	0.00042923	0.000122134	0.000150252	0.000203233	0.000514972	0.000439587	0.000169868	2.07795e-05	8.10074e-05	0.000619803	0.000632242	0.000229892	0.000266769	0.000412886	0.000402554	0.000130801	0.000339979	0.000336043	8.59901e-05	0.000260857	0.000228256	0.000777669	0.00130284	9.8931e-05	0.000167375	0.000165451	0.00106071	0.000131623	0.000379899	0.000389629	0.000599069	0.00115764	0.000245181	0.00540762	0.000195259	0.000598698	0.00021905	0.00102959	0.000381092	0.000436726	0.00191041	0.00103536	0.000780966	0.00229805	0.00208676
Harmaline	10.292	158.183	9.52775e-06	1.0218e-05	1.15118e-05	8.09117e-06	8.45359e-06	8.05472e-06	1.26422e-05	7.78895e-06	9.5708e-06	3.16788e-06	5.16665e-06	5.1839e-06	1.85212e-05	2.84734e-06	1.2056e-06	1.69614e-06	4.10974e-06	4.71706e-06	8.55028e-06	1.11072e-05	2.88507e-07	8.9169e-06	1.08919e-05	8.39154e-06	8.38081e-06	7.94282e-06	1.02721e-05	8.77325e-06	1.98383e-05	4.11993e-06	1.1798e-05	1.56201e-05	1.48173e-05	5.56032e-06	6.89853e-06	4.85074e-05	3.54033e-06	7.79072e-06	1.95648e-06	6.20861e-06	6.96643e-06	7.55455e-06	4.08825e-06	4.41209e-06	7.7337e-06	5.97982e-06	8.44846e-06
Heptadecanoic acid	26.245	117.07	0.000352625	0.000391067	0.000205203	0.00391774	0.000167392	0.000297448	0.00023552	0.000224785	0.000424202	6.1512e-05	0.0011943	6.32108e-05	0.00360621	0.00230571	8.55388e-05	6.61164e-05	0.000207876	0.00781376	0.000210576	0.000165186	7.08745e-05	0.000173659	0.000136779	0.0002584	0.000146532	0.000185139	0.000222739	0.000121723	0.000127153	0.000127204	0.000276801	0.000154426	0.000266525	0.000122998	0.00281654	0.00101015	0.000236619	0.00319956	0.00175999	0.000144292	9.47758e-05	0.00245521	0.000183151	0.000211798	0.000150582	0.00340048	0.000115278
Hexitol	11.791	204.101	0.00243938	0.00602852	0.000832513	0.000854881	0.000898347	0.000909996	0.00133456	0.000742039	0.000953428	0.000875531	0.000846315	0.000833383	3.58972e-05	0.00374598	0.000701458	0.00117622	0.0114518	0.0092844	0.000949512	0.000943624	0.000889858	0.00102385	0.00440105	0.00516529	0.00595898	0.00698269	0.00670755	0.00522329	0.000811858	0.00732893	0.000621521	0.000850734	0.000808155	0.000997626	0.000140047	0.00339168	0.000432526	0.000711539	0.000763328	0.00115506	0.0015195	0.0024341	0.000709144	0.00069129	0.000887539	0.000833783	0.000397048
Hexose	10.222	202.128	2.30288e-05	7.8478e-05	7.44718e-05	2.64307e-05	2.44541e-05	3.32456e-05	9.95045e-05	6.21581e-05	0.000115875	7.71534e-06	0.000796289	9.52045e-06	0.000430651	1.03229e-05	6.71962e-05	8.51277e-06	1.86761e-05	2.90461e-05	9.19515e-05	8.06496e-05	4.14705e-05	8.39302e-05	3.83471e-05	2.04296e-05	5.59061e-05	3.15355e-05	3.32755e-05	9.08452e-05	5.72727e-05	5.97698e-05	8.67215e-05	2.91719e-05	4.63482e-05	1.4112e-05	0.000448743	0.00044608	8.2733e-05	1.77418e-05	1.74548e-05	5.11381e-05	8.96015e-05	0.000124501	2.06501e-05	1.16706e-05	2.53209e-05	3.04132e-05	2.23886e-05
Hexuronic acid	11.102	73.0375	0.000677451	2.41127e-05	0.00011938	0.000587717	0.00072726	0.000227755	0.000467423	0.000635662	0.000265092	0.00237652	0.00211096	0.00297929	0.00207083	0.000946694	0.00226323	0.000488974	0.00605986	0.00847403	0.000365946	0.000537826	0.000185148	0.000324717	1.62328e-05	0.000124983	0.00443857	0.00406371	0.00394231	0.000303685	0.000585182	0.00194197	0.00038803	0.000571777	0.000517635	0.00104942	0.00179825	0.00294329	0.000241817	0.00171613	0.000992351	9.06961e-05	0.00152409	0.00381958	0.000859171	9.42662e-05	0.0006084	0.00046085	0.000609857
Hippuric acid	10.435	144.153	2.90849e-05	4.29702e-05	3.55656e-05	1.59377e-05	2.18454e-05	2.0526e-05	3.67725e-05	1.21017e-05	2.30231e-05	3.50121e-06	1.1261e-05	4.53244e-06	2.62632e-05	3.59955e-06	1.67998e-05	2.44176e-06	6.24849e-06	7.62347e-06	4.49078e-05	4.36779e-05	2.17255e-05	2.8746e-05	2.94857e-05	2.36378e-05	3.653e-05	4.99812e-05	3.91111e-05	2.31407e-05	2.80498e-05	3.03608e-05	1.37806e-05	1.23487e-05	2.58627e-05	7.39531e-06	2.32617e-05	2.56421e-05	1.46284e-05	6.7002e-06	3.01582e-06	2.86711e-05	2.99438e-05	2.70317e-05	1.37585e-05	7.73668e-06	1.52615e-05	1.8041e-05	1.24899e-05
Histamine	11.99	174.144	0.000583899	0.000368004	0.00121987	0.000768708	0.000647092	0.00274309	0.000319069	0.00183256	0.00177123	0.000351636	9.20764e-06	0.000764413	1.87443e-05	0.000500431	0.00103146	0.000678412	0.000352151	0.000406485	0.000926781	0.000853333	0.00186076	0.00153679	0.00156918	0.000164891	0.000870228	0.0015856	0.00131273	0.00268214	0.00260249	0.00328835	0.00126959	0.00108623	0.00130257	0.0025493	2.32286e-05	0.000236359	0.000526721	0.000387158	0.0005604	0.000142902	0.00281616	0.00249366	0.000338059	0.000276707	0.000410009	0.00224474	0.0028302
Histidinol	12.292	188.191	8.37638e-06	6.55801e-06	2.76737e-05	1.08861e-05	2.31846e-05	4.84967e-05	1.7335e-05	1.95775e-05	4.97839e-05	2.94791e-06	5.014e-06	1.64158e-06	1.37917e-05	9.52914e-06	2.56158e-06	3.64208e-06	2.88469e-06	1.79759e-06	1.70282e-05	8.73397e-06	1.44557e-05	1.06086e-05	5.979e-06	4.80445e-06	6.153e-06	1.60731e-05	1.30497e-05	1.32034e-05	9.01462e-06	1.24329e-05	1.16744e-05	3.98855e-06	1.07733e-05	2.7989e-06	1.72617e-05	1.11712e-05	2.98045e-06	3.70104e-06	2.28758e-06	6.90313e-06	4.55538e-06	2.88963e-06	2.32416e-06	3.32731e-06	2.1488e-06	1.26712e-05	2.4671e-05
Homoserine	9.776	69.0477	1.18946e-05	1.07378e-05	9.07957e-06	1.18176e-05	1.15402e-05	7.32621e-06	9.25162e-06	7.19115e-06	7.91872e-06	1.70479e-05	2.5104e-06	1.31342e-05	1.54561e-05	7.77915e-06	1.41812e-05	7.72888e-06	1.01277e-05	1.69103e-05	7.44601e-06	7.77317e-06	7.83075e-06	8.88536e-06	7.15031e-06	7.91662e-06	7.71688e-06	5.72051e-06	7.94028e-06	8.51958e-06	8.0378e-06	9.01754e-06	8.36482e-06	1.12684e-05	5.26091e-06	1.7773e-05	7.06698e-06	1.22956e-05	1.16638e-05	1.45184e-05	6.88575e-06	1.1497e-05	1.12998e-05	9.92297e-06	7.43245e-06	1.1108e-05	1.42501e-05	1.33224e-05	9.8027e-06
Hypotaurine	9.889	172.13	9.62212e-06	7.23917e-06	2.49627e-05	1.21943e-05	1.39992e-05	3.02542e-05	1.43567e-05	7.3983e-06	5.71537e-05	1.84497e-06	2.24724e-06	2.85482e-06	7.61536e-06	1.10999e-06	3.4481e-06	1.44243e-06	1.20252e-05	1.44712e-05	1.92142e-05	2.01881e-05	3.82024e-06	2.13613e-05	2.01713e-05	1.19494e-05	4.38703e-05	0.000321137	4.87821e-05	4.01784e-05	8.55308e-05	1.68292e-06	9.06918e-06	1.31254e-05	2.86572e-05	1.68167e-06	5.81288e-06	9.28056e-06	1.61174e-05	9.59158e-07	4.55191e-07	1.74721e-05	1.60248e-05	1.58631e-05	6.28865e-06	6.83034e-06	2.33787e-05	1.72885e-05	1.55841e-05
Icosanoic acid	15.112	117.092	3.65966e-05	4.07598e-06	3.22865e-06	1.90509e-06	1.71409e-05	3.06139e-06	3.25236e-06	8.54117e-07	4.30418e-06	3.72777e-06	4.53233e-06	1.44486e-05	2.25939e-05	7.21046e-06	9.58525e-06	9.60149e-06	1.1251e-05	1.66952e-06	1.62811e-05	1.85827e-05	2.41153e-06	3.82904e-06	5.10134e-06	2.33174e-05	2.61973e-06	6.56508e-06	1.16135e-05	5.48619e-06	3.86476e-06	5.39653e-06	3.05251e-06	3.2436e-06	3.22327e-05	1.47748e-05	2.81276e-05	2.02846e-05	2.97115e-06	1.8885e-05	6.46372e-06	2.66517e-05	2.02013e-05	1.70785e-05	2.66339e-05	2.41708e-05	2.45128e-05	6.023e-06	2.53553e-05
Indole-3-acetic acid	12.649	202.157	4.33012e-06	7.99944e-06	5.16848e-06	5.69324e-06	8.33228e-06	3.03099e-06	1.78339e-05	1.94732e-05	2.11819e-05	1.29119e-06	1.67209e-06	1.30143e-06	1.14914e-05	1.44098e-05	6.30729e-06	9.55362e-06	1.19617e-05	1.25192e-05	1.18271e-05	9.8394e-06	1.02432e-05	1.81881e-05	1.44701e-05	1.96411e-05	1.8118e-05	3.65938e-06	1.89787e-05	1.01103e-05	7.81545e-06	7.12495e-06	2.05162e-05	1.15227e-05	9.46293e-06	5.19261e-06	3.20212e-06	9.82342e-06	1.06203e-05	5.47105e-06	4.31707e-06	1.75201e-05	7.05128e-06	1.06803e-05	7.34262e-06	1.2969e-05	6.85775e-06	1.28396e-05	1.52395e-05
Indole-3-lactate	12.705	174.151	7.74819e-06	9.60154e-06	5.43738e-06	1.68537e-05	1.56267e-05	2.44864e-05	2.17772e-05	1.99585e-05	1.52175e-05	3.83122e-06	1.70918e-06	6.11849e-06	2.80361e-06	2.78122e-06	3.09099e-06	3.38638e-06	5.07267e-06	8.43102e-06	1.10234e-05	1.07257e-05	1.01429e-05	9.31698e-05	8.82177e-05	0.000141735	3.74337e-05	2.06793e-05	9.14069e-06	8.21683e-06	8.12021e-06	4.2718e-06	7.33183e-06	7.9965e-06	1.08919e-05	5.42707e-05	1.77167e-06	4.53815e-06	1.96436e-05	2.25145e-05	2.20999e-05	1.69811e-05	7.21137e-06	5.81693e-06	5.47372e-06	5.35664e-06	7.78864e-06	7.2501e-06	2.69764e-05
Indoxyl sulfate	11.523	364.13	1.40463e-06	2.04293e-06	2.95877e-06	2.89462e-06	3.71786e-06	6.8703e-06	5.68897e-06	8.58577e-05	6.98311e-06	1.39285e-06	0.00172192	2.44083e-06	0.000785297	1.06954e-06	1.29321e-06	7.95762e-07	1.76243e-06	2.78408e-06	7.01453e-06	1.01588e-05	2.81771e-06	1.02872e-05	1.07911e-05	6.28828e-06	5.1039e-06	4.29287e-06	3.50255e-06	3.53482e-06	5.14656e-06	5.72762e-06	8.92814e-06	3.73522e-06	4.27023e-06	3.49485e-06	0.000852824	0.00117971	6.45449e-06	8.4987e-06	2.15763e-06	5.8659e-06	8.51585e-06	1.51045e-06	8.24736e-06	5.22276e-06	4.91717e-06	3.58852e-06	4.62965e-06
Inosine	10.239	159.121	9.56463e-06	1.53801e-05	5.05842e-06	2.9864e-06	2.81574e-06	5.47114e-06	7.38956e-06	2.08381e-06	9.53207e-06	1.00648e-06	4.60308e-06	1.60514e-06	3.85832e-06	9.82311e-07	1.1066e-06	8.76297e-07	1.43649e-06	1.77371e-06	2.72097e-05	2.48409e-05	6.03713e-06	4.48222e-05	3.53986e-05	8.31642e-05	1.28839e-05	4.79013e-05	2.47964e-05	3.53827e-05	4.88663e-05	0.000146801	3.77198e-06	7.01431e-06	4.56923e-05	2.03484e-06	3.4713e-06	1.03039e-05	2.54087e-06	6.53259e-07	8.66151e-07	1.30656e-06	1.04184e-06	6.06987e-07	2.20844e-06	3.32871e-06	8.20822e-06	2.65214e-06	5.59558e-06
Inositol	13.109	73.0166	0.00638806	0.00546997	0.0046622	0.00615149	0.00592667	0.00444523	0.00407434	0.00424643	0.00387227	0.00455328	0.00545709	0.00434032	0.00450473	0.00347457	0.00369662	0.00227551	0.00261096	0.00306632	0.00490735	0.00557822	0.00347554	0.00513348	0.0050978	0.00554867	0.00536778	0.0045191	0.00527484	0.00526873	0.00524957	0.00521584	0.0053497	0.00617953	0.00577619	0.0073244	0.00446961	0.0031599	0.0062896	0.00771967	0.00762966	0.00610607	0.00395888	0.004102	0.00648708	0.00630733	0.00638095	0.00554778	0.0049954
Isocitric acid	10.652	273.074	6.11143e-06	8.43881e-07	5.35647e-06	4.61469e-06	4.77432e-06	7.30337e-06	6.74916e-07	4.88179e-06	6.31586e-06	4.63368e-07	1.97792e-06	5.30155e-07	0.000168826	6.49625e-07	5.92669e-07	5.36039e-07	1.66711e-06	2.9878e-07	5.48926e-06	4.3811e-06	3.25394e-06	5.03769e-06	3.44144e-06	3.36263e-06	1.24664e-05	4.65455e-06	7.22494e-07	6.00075e-07	2.33712e-06	2.38786e-06	4.72257e-07	3.35136e-06	4.89221e-06	1.34035e-06	9.64622e-05	0.000124987	9.10718e-07	3.59554e-07	4.61142e-07	4.99575e-07	5.39749e-06	6.70438e-07	1.07448e-06	1.15682e-06	9.22751e-07	8.48956e-07	2.50409e-06
Isoheptadecanoic acid	12.232	71.0795	2.65513e-05	2.06871e-05	4.41001e-05	1.839e-05	1.58351e-05	3.97884e-05	2.20807e-05	8.49572e-06	4.99002e-05	9.10864e-06	2.7401e-05	7.96595e-06	7.57068e-05	1.14847e-05	1.12069e-05	1.16293e-05	3.50181e-05	3.51637e-05	2.27888e-05	4.03312e-05	2.35691e-05	2.96259e-05	2.61036e-05	3.54045e-05	2.84485e-05	6.53304e-05	2.18708e-05	3.37179e-05	3.69389e-05	9.33529e-05	1.58434e-05	1.40848e-05	2.68e-05	1.78174e-05	4.74903e-05	7.80386e-05	4.30643e-05	1.83863e-05	6.56278e-06	8.98497e-05	3.75271e-05	8.82439e-05	4.91533e-05	7.02904e-05	5.75004e-05	5.0168e-05	4.16087e-05
Isopentenyladenosine	11.472	146.127	0.000194507	0.00018865	0.000195243	0.000158857	0.000151194	0.000233076	0.000162113	0.000164134	0.000202505	4.58112e-05	4.95651e-05	4.4326e-05	5.61926e-06	4.75682e-06	9.37993e-05	2.56984e-05	5.21411e-05	5.40751e-05	0.000199982	0.000198523	7.2733e-05	0.000243175	0.000219	0.000190656	0.000236554	0.000213609	0.00019717	0.000167636	0.000192589	0.000195394	0.00018795	0.000147737	0.000236763	5.35985e-05	2.14894e-05	0.00021396	0.000113905	6.16458e-05	3.77085e-06	0.000198209	0.000112817	0.000206718	9.2075e-05	7.02005e-05	0.000111164	0.000133765	0.000133114
Keto-D-Gluconic acid	12.708	73.0576	0.00159007	0.00222864	3.37849e-05	2.5123e-05	0.00251949	0.00287605	0.00496154	0.000171427	0.00521349	5.07192e-05	0.000172195	4.48024e-05	0.000701909	0.000307961	9.20805e-05	0.000266675	4.89015e-06	0.00171659	3.10063e-05	4.22168e-08	0.00271576	0.0052914	0.00386255	0.00592697	0.00507452	8.8247e-05	0.00519314	3.36176e-05	1.83415e-05	7.58084e-05	0.00579124	3.03596e-05	0.00300849	3.91183e-05	0.000984771	0.000237657	0.00469664	9.45901e-06	0.00210542	0.000889127	0.000109932	0.00497104	0.00138244	0.00576252	0.00103699	6.42338e-05	0.000839485
Ketose	10.222	202.128	1.27226e-05	1.5435e-05	1.46162e-05	5.2789e-05	1.30023e-05	1.43197e-05	1.4099e-05	1.85915e-05	7.48825e-05	3.07489e-06	1.1217e-05	5.41176e-06	0.000163748	9.61024e-07	3.06783e-07	7.20008e-07	5.54982e-07	5.44677e-07	6.21793e-05	5.56509e-05	2.12563e-06	8.48853e-05	0.000169832	1.47108e-05	0.000323201	3.58797e-06	0.000294365	2.2938e-06	0.000313006	9.99179e-06	1.24833e-05	1.02465e-05	2.27222e-06	1.18242e-06	9.79106e-06	2.02926e-06	5.57763e-06	1.29777e-06	7.62405e-07	3.61022e-07	2.87736e-07	9.15324e-07	4.45362e-07	7.21886e-06	6.90174e-06	1.1582e-06	8.02003e-05
L-(-)-Phenylalanine	9.842	73.019	0.00201977	0.00165466	0.00133559	0.00171303	0.00195268	0.00284027	0.00327458	0.0027101	0.00237516	0.00219664	0.000231696	0.0037677	0.00117755	0.00339012	0.00634897	0.0020733	0.00197917	0.00259246	0.00530072	0.00567145	0.00126069	0.00527843	0.00509071	0.00347178	0.00499802	0.00369322	0.00446032	0.00509538	0.00540067	0.00299968	0.0020858	0.00215316	0.00275545	0.00620557	0.000417807	0.000499933	0.00701523	0.00950707	0.00356299	0.00683321	0.00756069	0.00634033	0.00380716	0.00405915	0.00422241	0.00658658	0.00614131
L-(-)-Threonine	21.177	117.114	0.00693175	0.00627271	0.00563426	0.0066977	0.00660728	0.00647832	0.0067318	0.00643542	0.00600277	0.0087293	0.00251886	0.00856553	0.00503299	0.00922641	0.0102516	0.00518202	0.005369	0.00548913	0.00589283	0.00654299	0.0036882	0.00504727	0.00521428	0.00405805	0.00559225	0.00547459	0.0057539	0.00614653	0.00572069	0.00489098	0.00420778	0.00458132	0.00566826	0.00481361	0.00274521	0.00179671	0.00510021	0.00120345	0.00426687	0.00659919	0.00614291	0.00592672	0.00697501	0.00671077	0.00641881	0.00579962	0.00649343
L-5-Oxoproline	14.714	156.106	0.000117243	0.000109265	8.82774e-05	9.36455e-05	0.000112049	0.000106107	0.000130594	7.40337e-05	0.000203857	8.33028e-05	0.00054959	0.000147191	0.00430321	0.000154405	7.98019e-05	9.89816e-05	5.22387e-05	5.1134e-05	0.000136253	0.000116259	0.000140341	0.000109818	0.000146963	9.9195e-05	0.000112581	0.000192993	0.000110906	0.000311588	0.000123159	0.000211141	9.12322e-05	8.17781e-05	9.06768e-05	4.61782e-06	0.00216162	1.55151e-05	4.17162e-05	7.51397e-06	6.26188e-05	5.85054e-05	7.34227e-05	8.49645e-05	5.68398e-05	5.22491e-05	6.4529e-05	7.35029e-05	8.94285e-05
Lactitol	50.872	204.078	0.0014116	0.000889828	0.000388273	0.001382	0.00165389	0.000373333	0.000833965	0.00184608	0.000404327	0.000644904	0.00731558	0.00134355	0.00235163	0.00104128	0.00109499	0.00130162	0.00274701	0.00306144	0.00074798	0.000645038	0.000217623	0.00065026	0.000553272	0.00117019	0.000648698	0.0012493	0.000316073	0.000491043	0.000513235	0.000391173	0.000488276	0.00136284	0.000473436	0.00145469	0.00290648	0.00640372	0.000893437	0.000843645	0.000430473	0.0026883	0.00186256	0.0016483	0.0010469	0.00209499	0.00126822	0.00074708	0.00148173
Lactobionic acid	31.986	204.127	6.92332e-05	6.87304e-05	4.18037e-05	5.00647e-05	5.72837e-05	6.76149e-05	7.34119e-05	6.58189e-05	6.21022e-05	1.26514e-05	7.43176e-05	1.81326e-05	0.000653579	2.13225e-05	2.92331e-05	1.45012e-05	4.07153e-05	5.03851e-05	0.000403279	7.64387e-05	0.000145368	0.000112723	0.000132164	0.000381335	0.000633929	0.000135254	0.0005229	5.45384e-05	5.84777e-05	9.67989e-05	9.05416e-05	7.66666e-05	8.39664e-05	3.19616e-05	0.000286849	0.000136875	6.1599e-05	4.64215e-05	2.08956e-05	9.29617e-05	7.44451e-05	8.50137e-05	4.82884e-05	0.000299628	4.52643e-05	6.21256e-05	6.46591e-05
Lactose	15.589	204.102	5.13301e-05	4.7861e-05	6.30972e-05	4.9446e-05	8.0904e-05	7.14987e-05	6.65048e-05	6.3654e-05	5.66686e-05	0.000379045	0.00116148	3.30024e-05	0.00187659	0.000199133	3.31804e-05	1.55901e-05	0.000238833	0.000202242	7.00538e-05	7.28077e-05	3.18131e-05	8.61415e-05	9.70315e-05	9.169e-05	8.27129e-05	7.53294e-05	7.96117e-05	7.74157e-05	6.54557e-05	0.000109182	6.99708e-05	0.000141539	0.000247979	0.00101345	0.00136803	0.00301989	0.000143297	0.00066938	0.000260717	4.62858e-05	2.56642e-05	2.91978e-05	0.000124132	3.60777e-05	2.52269e-05	7.28238e-05	0.000227144
Lactulose	15.396	73.0231	0.000534917	0.0003908	0.000341495	0.000404988	0.000811081	0.000433917	0.000466325	0.000496478	0.00035612	0.0135602	0.00789885	0.000201606	0.00352546	0.0105585	0.000178463	0.0105375	0.0103981	0.00925042	0.000851799	0.000840102	0.000174054	0.000644243	0.000512576	0.000585852	0.000435111	0.000350705	0.000443683	0.000940104	0.000593048	0.000292769	0.000362873	0.000358034	0.000458113	0.0124948	0.00456149	0.00108131	0.00766953	0.0103155	0.000165406	0.000422171	0.000298676	0.000236131	0.000339601	0.000398551	0.00792709	0.00730364	0.000296691
L-Alanine	21.762	174.148	0.00116576	0.0011957	0.00166979	0.00167356	0.00162689	0.00156404	0.00123722	0.00179302	0.00137053	0.000140783	0.000161116	0.000191788	0.000236572	0.000165413	0.000413578	0.000186583	0.000982287	0.000816673	0.00182406	0.00159342	0.00242928	0.00162401	0.00180918	0.000839571	0.00126141	0.00190749	0.00110731	0.00158984	0.00151021	0.00216198	0.000986761	0.00108908	0.00118333	0.000176916	0.000142435	7.12899e-05	0.000431668	0.000312276	0.000183147	0.000435407	0.000974879	0.00144417	0.000434825	0.000401624	0.000696694	0.000730254	0.000938455
L-Ascorbic acid	19.565	147.079	0.000311922	0.00093219	0.000373389	0.00123504	0.0013112	0.000421854	0.000893404	0.000824893	0.000831712	0.000429973	0.00550892	0.000458807	0.00783394	0.000366544	0.000450403	0.000282187	0.00148681	0.00126025	0.00147456	0.00141563	0.000296748	0.00131433	0.00121637	0.00102556	0.00105142	0.000274981	0.000905178	0.00117831	0.00116011	0.00118383	0.000746983	0.00105696	0.00103278	0.0007415	0.00561509	0.00302342	0.00152116	0.000906625	0.000425341	0.000669421	0.000865601	0.000845706	0.000733478	0.000631604	0.00103844	0.00106361	0.00120057
L-Asparagine	17.585	204.135	0.000900427	0.00145398	0.00100571	0.00269746	0.00206548	0.00146597	0.00280856	0.00170935	0.00161187	0.00167606	0.000210713	0.00329181	0.00476294	0.00306531	0.00478979	0.00126978	0.00288081	0.00149568	0.00225167	0.0025936	0.00171599	0.00272886	0.00185105	0.00058124	0.00418638	0.00774183	0.00363105	0.00896897	0.00955168	0.00412567	0.00125592	0.00207859	0.00442654	0.00253134	0.0026869	6.12652e-05	0.000284096	0.00162928	0.000188986	0.0001664	0.0120507	0.00745469	0.000125193	0.000164665	0.00061657	0.00316753	0.00481362
L-Aspartic acid	15.677	232.114	0.0113531	0.0126704	0.0125389	0.0127079	0.0112569	0.0105294	0.00986232	0.00794532	0.00997201	0.00355688	0.000758888	0.00358258	0.000662943	0.0030881	0.00593325	0.00214103	0.00419779	0.00465521	0.0104803	0.0104602	0.00863418	0.0103346	0.00987775	0.00916746	0.00844129	0.0100973	0.0101264	0.00962781	0.00903063	0.00937729	0.00646013	0.00675562	0.0090078	0.00307586	0.00121086	4.93589e-06	0.00269644	0.00120293	0.00214012	0.00336053	0.00324125	0.00509923	0.00512603	0.00311063	0.00595021	0.00698532	0.00339148
L-Citrulline	11.301	157.163	6.54622e-05	5.89745e-05	9.7052e-05	8.02303e-05	7.18131e-05	0.000174524	7.5823e-05	5.73411e-05	0.000148894	2.61691e-05	0.00478761	3.88446e-05	0.000182805	0.000113372	8.09136e-05	2.60203e-05	4.42502e-05	4.5793e-05	0.000242219	0.000140659	0.000122114	0.000120044	7.87591e-05	5.2771e-05	9.17739e-05	0.000181795	0.00018942	0.000214762	0.000195717	0.000256685	5.22578e-05	6.07057e-05	9.98283e-05	0.000109275	0.000277062	0.00087299	3.36717e-05	0.000106786	3.53092e-05	9.03575e-05	8.41053e-05	2.9602e-05	5.94832e-05	4.30363e-05	7.61492e-05	0.0002365	0.00023737
L-DOPA	20.464	218.192	0.000849905	0.000419843	0.00124085	0.000848354	0.000725365	0.000295911	0.000789799	0.000556996	0.0030349	0.000365125	0.000186988	0.00043844	0.000539464	0.000568511	0.000679354	0.000266321	0.000198539	0.000215142	0.00489362	0.00146716	0.00135186	0.00256859	0.00141506	0.0005449	0.00111364	0.0010391	0.000633405	0.00422535	0.00343843	0.00365304	0.000471098	0.000649019	0.00125749	0.00165139	0.000664519	0.000927835	0.00167783	0.00377521	0.000680404	0.00149	0.00252044	0.00120903	0.00051926	0.000407881	0.000593142	0.00249393	0.00303241
Leucrose	14.747	73.0249	0.0013897	0.00102076	0.000917352	0.00132343	0.00143485	0.00156088	0.00178984	0.00172026	0.00155534	0.00204448	0.000196807	0.00183886	0.000439168	0.00150262	0.00156559	0.00115299	0.00102581	0.00139516	0.0027185	0.00289028	0.000697009	0.00289178	0.00231102	0.00277087	0.00302015	0.00152657	0.00164246	0.00187324	0.00263505	0.00133397	0.00222953	0.00234725	0.0027161	0.00364558	0.000266169	0.000480559	0.00506639	0.00405466	0.00294588	0.00403301	0.00301712	0.00303746	0.00430653	0.0038525	0.00345417	0.00261181	0.00304396
Levoglucosan	9.635	217.144	4.92251e-05	0.000165338	0.000211206	0.000200729	0.000264205	0.000241251	0.000229603	0.000242113	0.00022452	0.000145036	9.746e-05	8.80788e-05	5.47897e-05	0.000391182	7.2195e-05	0.000792549	0.000244929	0.000243431	0.000133016	0.00023898	0.000126832	0.000141904	8.13822e-05	0.000281116	9.66226e-05	0.000138254	0.00013023	0.000114318	9.46193e-05	9.77698e-05	0.000151461	0.000186834	0.000106717	0.000858014	1.6575e-05	0.000135653	6.00162e-05	0.000154533	0.000273157	0.000147413	0.000111712	0.000142744	0.000149031	0.000153589	0.000134212	0.000165651	0.000153879
L-Glutamic acid	9.754	246.133	0.00909657	0.00862339	0.0101323	0.0103738	0.00959021	0.00836938	0.00712437	0.00629276	0.00770091	0.00546106	7.28903e-06	0.00511789	3.4153e-05	0.00300985	0.00599577	0.000819936	0.00368293	0.00352413	0.00611602	0.00629563	0.00915029	0.00609561	0.00630213	0.00485559	0.00609141	0.00686139	0.00595985	0.0063461	0.0056544	0.00678952	0.00654793	0.00723733	0.00621412	0.00641452	8.51983e-06	1.34183e-05	0.00309045	0.00373615	0.000861445	0.00449458	0.00289052	0.00387675	0.00386693	0.00309379	0.00573451	0.0058617	0.00562996
L-Gulcono-1,4-lactone	12.172	204.021	0.00184616	0.002569	0.00971038	0.0101959	0.0105424	0.00883247	0.00853785	0.0080946	0.00754907	0.00562904	0.00100624	0.0113949	0.000581485	0.00273894	0.00346539	2.61647e-05	5.70182e-05	5.16123e-05	0.00664863	0.00702426	0.0114787	0.00552558	0.0050317	0.00602702	0.00590188	0.00567622	0.00576618	0.00662104	0.0063238	0.00625995	0.00838273	0.00859815	0.00596226	4.78806e-05	0.000376479	0.000173297	0.00844274	0.0122997	0.0171087	0.000499415	0.00703177	0.000186487	0.00956406	0.00911772	0.00897478	0.00757498	0.00721564
L-Histidine	12.002	154.111	5.34671e-05	4.39015e-05	0.00041736	0.000138793	4.51904e-05	0.000871608	0.000170008	2.58681e-05	0.00104978	3.48592e-05	1.45647e-05	6.89241e-05	2.15091e-05	0.000195655	7.09295e-05	5.0015e-05	3.82278e-05	5.21772e-05	0.000742126	5.60315e-05	0.000960452	0.000131088	0.000134285	1.96843e-05	9.82281e-05	0.000294289	5.68591e-05	0.000993858	0.000698138	0.00327906	4.193e-05	6.83763e-05	0.000210172	0.000173539	1.03569e-05	1.66443e-05	1.42405e-05	0.000200204	5.99888e-05	5.56392e-05	0.000159494	4.89179e-05	1.04424e-05	1.51011e-05	3.60461e-05	0.000812332	0.00100847
L-Homocystine	19.816	328.136	1.87437e-05	1.77292e-05	9.0907e-06	2.01313e-05	1.98738e-05	9.24334e-06	1.68136e-05	1.07514e-05	9.51917e-06	5.11004e-05	5.27612e-05	4.50608e-05	0.00143988	4.83008e-05	4.7448e-05	7.5623e-05	0.000547537	0.00101326	1.39569e-05	0.000232282	0.00013537	1.55672e-05	1.33986e-05	1.39451e-05	1.15539e-05	9.20285e-07	0.00011354	1.22187e-06	9.65696e-07	9.58826e-07	1.40793e-05	1.2691e-05	3.82349e-05	7.42578e-05	0.000299855	2.0041e-06	7.34549e-06	1.65533e-05	8.98686e-06	2.02304e-05	5.02271e-05	7.89382e-05	5.7915e-05	0.000185992	1.35825e-05	6.14909e-05	0.000111868
L-Iditol	29.444	204.128	0.000811196	0.00391996	0.000338015	0.00429858	0.000397844	0.000414573	0.00059879	0.000850083	0.000353401	0.000313428	0.000843302	0.000704882	0.000835299	0.000561035	0.00134036	0.000318726	0.00069034	0.000348864	0.000461721	0.000465956	0.000403937	0.000431827	0.000771359	0.000441048	0.000502555	0.000749285	0.00107708	0.00116923	0.00115455	0.00061711	0.000338495	0.00201681	0.000837238	0.000109139	0.0013863	0.000334336	7.56477e-05	8.04294e-05	0.000137882	0.000244994	0.0012746	0.0022504	0.000665056	0.000340463	9.1635e-05	0.000365065	0.000267965
L-Isoleucine	13.37	158.176	0.000188926	0.00223127	0.000603745	0.000981559	0.00102089	0.00197801	0.0027485	0.00742949	0.00189701	0.00833945	0.00324487	0.0114818	0.00228099	0.00341942	0.0058591	0.0258408	0.0141815	0.0116694	0.0043086	0.00434808	0.00100825	0.00346812	0.00304301	0.00717826	0.00249436	0.00219791	0.00273169	0.00381244	0.00435389	0.00186124	0.00123359	0.00114631	0.00136055	0.00256051	0.00346349	0.00108202	0.00364595	1.96179e-05	0.00155944	0.00333787	0.00878304	0.00655997	0.00206565	0.00217259	0.00909859	0.0085719	0.00356127
L-Leucine	16.131	158.18	0.00100782	0.00144189	0.00168791	0.00179232	0.0020603	0.00551654	0.00622043	0.00577869	0.00515405	0.000391927	2.31697e-05	0.00108781	1.45505e-06	0.0037162	0.00711512	0.00172994	0.00212909	0.00236546	0.00615476	0.00638776	0.00245063	0.00609914	0.00607818	0.00295521	0.00476932	0.00593892	0.00579667	0.00655135	0.00606288	0.0055324	0.00290564	0.00195731	0.00244478	0.000100274	3.22365e-05	8.93755e-06	0.0048201	4.30376e-06	0.00184476	0.00405137	0.00454013	0.0024105	0.00269561	0.00274655	0.00316444	0.00351299	0.00526303
L-Lysine	12.001	174.134	0.000583899	0.000368004	0.00121987	0.000768708	0.000647092	0.00274309	0.00167931	0.00183256	0.00317941	0.000327723	9.12882e-06	0.000764303	1.87911e-05	0.00300264	0.001031	0.000678313	0.000287842	0.000282171	0.00327741	0.000853796	0.00186076	0.000884403	0.00156918	0.000164061	0.000870228	0.0015856	0.00131273	0.0026818	0.00260166	0.00328835	0.00127017	0.000392106	0.00114113	0.00254934	2.32286e-05	0.000236359	0.0005281	0.00279999	0.000710396	0.000628161	0.00281641	0.00249413	0.000338059	0.000276707	0.000208751	0.00224459	0.0028302
L-Methionine	15.337	176.133	0.000142748	0.000191495	0.000271732	0.000262657	0.000220008	0.00053203	0.000519841	0.000371615	0.000527052	0.000101807	9.96498e-06	0.000225837	1.10088e-05	0.000326717	0.000609072	0.00023954	0.000236196	0.000264326	0.00116316	0.00105231	0.000426335	0.000850093	0.000883304	0.000465617	0.000712683	0.000638128	0.000609025	0.000823189	0.000888289	0.000755294	0.000278948	0.000235521	0.000344149	0.000262291	3.09026e-05	2.84247e-05	0.000511589	0.000739458	0.00014214	0.000835335	0.00151333	0.00160896	0.00032504	0.000257952	0.000242839	0.000526014	0.000719206
L-Ornithine	27.165	305.174	0.000152478	0.000276384	0.00043628	0.00072711	0.000756739	0.00148105	0.00236945	0.00195218	0.0023449	0.000514455	4.17657e-05	0.000934777	8.85374e-05	0.00143372	0.00170615	0.00200174	0.00215486	0.00192297	0.00160412	0.00209818	0.00249465	0.00215377	0.00206663	0.00141635	0.00190543	0.00209264	0.00218458	0.00292005	0.00255474	0.00245571	0.00209994	0.0020863	0.0019189	0.000885054	6.46043e-05	0.00128294	0.00110919	0.00067158	0.00131038	0.00107143	0.00165993	0.00133977	0.00128662	0.00122345	0.0015882	0.00229807	0.00239658
L-Proline	21.947	172.126	0.00277984	0.00660309	0.00486555	0.00902837	0.0100461	0.0105387	0.0103887	0.00939129	0.0103422	0.0157285	5.76938e-05	0.0186728	0.00023582	0.0248554	0.000173023	0.0335685	0.0166646	0.0141054	0.00807389	0.00875828	0.0171789	0.00862015	0.00868978	0.00881947	0.00853151	0.00943909	0.00914163	0.00916487	0.00833021	0.0109058	0.0104846	0.011277	0.00908449	3.05729e-05	0.000318081	4.22442e-05	0.0102046	0.00215561	0.0240718	0.00975521	0.0102947	0.00572343	0.0110887	0.0110468	0.0108933	0.00996878	0.00942471
L-Rhamnose	21.225	171.152	0.000540703	0.000545869	0.0004383	0.000565971	0.000605466	0.000897043	0.00115915	0.00142376	0.00104297	0.000424188	0.00064628	0.00062339	0.000318998	0.000414261	0.000675526	0.000183907	0.000187055	0.000215431	0.000992555	0.000792632	0.000220872	0.00082451	0.000645052	0.00087268	0.000521319	0.000321709	0.000441182	0.000449021	0.000533416	0.000290636	0.000567224	0.000529256	0.000629716	0.000940757	0.000986625	0.000157406	0.000786349	0.000769123	0.000371761	0.000642379	0.00030103	0.000313608	0.000729191	0.000492842	0.000658901	0.000830202	0.000746176
L-Serine	37.601	204.15	0.000210973	0.000241709	0.000301069	0.000322729	0.000322185	0.000359446	0.000362189	0.000512319	0.000269686	0.000311482	0.000259118	0.000448238	0.00486282	0.000464026	0.000269869	0.000491117	0.00022723	0.000234558	0.000283535	0.000271697	0.000309808	0.000269599	0.000291633	0.000179695	0.000207179	0.000293358	0.000290918	0.000253643	0.000256893	0.000294096	0.000326578	0.000244916	0.000251036	1.10094e-05	0.00184618	8.6605e-05	0.000147061	6.9197e-07	0.000183813	0.000292942	0.000148972	0.000295873	0.000422652	0.000363786	0.000192122	0.000208939	0.000250821
L-Tryptophan	36.602	218.135	0.000960907	0.00139715	0.000952594	0.000939423	0.000664747	0.00106822	0.000991809	0.000494207	0.00134608	0.000579152	0.00021281	0.00136779	0.000239291	0.000573762	0.00154581	0.000261885	0.000361572	0.00050375	0.00537301	0.00163364	0.00267094	0.00708348	0.00616303	0.00256472	0.00328006	0.00240488	0.00555245	0.00751677	0.00700412	0.00758515	0.000831277	0.001187	0.0041137	0.00209159	8.40085e-05	0.000244798	0.00297121	0.00876534	0.000841218	0.00534525	0.00314156	0.0014409	0.000677113	0.000122147	0.00176514	0.00700382	0.0069569
L-Tyrosine	23.566	202.168	0.000372474	0.000410991	8.60312e-05	0.000429381	0.000441473	0.000125557	0.000509429	0.000501225	0.000116547	0.00020483	0.000226312	0.000268129	2.89648e-05	0.000260559	0.000365597	0.00016048	0.00202325	0.000170908	0.000466597	0.000463469	5.83122e-05	0.000355333	0.000328923	0.000231377	0.000375731	0.000160498	0.00041647	0.000424007	0.00042713	9.72235e-05	0.000366478	0.000286629	0.000374905	0.000137278	0.000193048	0.000596693	6.83724e-05	0.000229954	0.000119497	0.000307123	0.000227828	0.000413144	0.000264791	0.000284886	5.61349e-05	0.000259591	0.000286509
L-Valine	14.899	144.156	0.00314623	0.00324169	0.00344263	0.00384395	0.00414745	0.00727522	0.0072808	0.00703758	0.00675127	0.000956249	0.000185147	0.00192863	0.00138401	0.005394	0.00848706	0.00270139	0.00428211	0.00503557	0.00649743	0.00692819	0.00410708	0.00643406	0.00653202	0.0047879	0.00623355	0.00694802	0.00664368	0.00711616	0.00665635	0.00692352	0.00540916	0.00415377	0.00528938	4.91958e-05	0.000731344	4.77113e-06	0.0067071	3.39812e-05	0.00344226	0.00729179	0.00712812	0.00727666	0.0056759	0.00652335	0.0060798	0.00682109	0.00734976
Lyxitol	9.582	103.08	0.000133471	0.000110941	4.85763e-05	8.27283e-05	0.000103876	0.000118231	0.000127208	0.000140715	7.55095e-05	6.09366e-05	4.10799e-05	0.000118598	0.000205111	4.53055e-05	7.28109e-05	5.06505e-05	6.60589e-05	5.71614e-05	0.000273578	0.000197209	5.62085e-05	0.000440284	0.000361298	3.34347e-05	0.000218939	0.000208466	0.000227321	0.000151832	0.000172873	0.000332327	0.000186583	0.00015901	0.000257142	0.000151921	6.6888e-06	0.000137296	0.0002441	0.000418163	5.37437e-05	0.000100087	0.000161484	0.000178308	0.000325379	7.03664e-05	0.000134314	0.00018432	0.000277262
Maleamic acid	8.562	73.0284	0.000651675	0.000756677	0.000426197	0.00114891	0.00116252	0.0004546	0.000754043	0.00323983	0.000392683	0.00124407	0.0085239	0.0024495	0.00419445	0.000964248	0.00337114	0.000575893	0.000336691	0.000485167	0.0013644	0.0014096	0.000339902	0.00130937	0.00135036	0.00103115	0.000865655	0.000355993	0.000723081	0.00139972	0.00156406	0.000450189	0.00072321	0.00078382	0.000846996	0.00265759	0.00416668	2.4213e-05	0.00115929	0.00479908	0.000629796	0.00113516	0.00244269	0.00406089	0.00189544	0.00138605	0.00115787	0.00143949	0.00161207
Maleic acid	7.467	183.147	6.89269e-06	8.93503e-06	8.04371e-06	9.03636e-06	8.94888e-06	9.60716e-06	1.25206e-05	1.21148e-05	8.86377e-06	3.31239e-06	2.60218e-06	5.86683e-06	1.67319e-06	2.72751e-06	1.02786e-05	3.23006e-06	5.52273e-06	6.70519e-06	1.6508e-05	1.40075e-05	6.97903e-06	1.61248e-05	1.73062e-05	8.62693e-06	7.88719e-06	1.2683e-05	1.41735e-05	1.31632e-05	1.22885e-05	8.27299e-06	1.12692e-05	8.00606e-06	1.04253e-05	2.0358e-06	2.8169e-06	1.79653e-07	5.55568e-06	1.48887e-06	3.26155e-06	5.97705e-06	8.67229e-06	1.72144e-06	1.06149e-05	1.09868e-05	7.12821e-06	8.81479e-06	9.76627e-06
Malic acid	24.08	147.104	0.0107472	0.010073	0.0106857	0.0107649	0.0113186	0.00846512	0.00810268	0.00816129	0.00843976	0.000208462	0.000126219	0.00281863	0.000351082	0.000174256	0.0097128	9.7195e-05	0.0113224	0.00998432	0.0064189	0.000563003	0.0131731	0.00705011	0.00687543	0.00715757	0.00664337	0.00788608	0.00736016	0.00721335	0.00650558	0.00877314	0.00803541	0.00871695	0.00731333	0.00858633	0.000304895	0.000266876	0.00742026	0.00567731	0.00220558	0.00746755	0.00779917	0.00688331	0.00570986	0.00652625	0.00803609	0.00779017	0.00753872
Malonic acid	15.728	147.11	0.000252338	0.000372854	0.000675061	0.000568811	0.000590015	0.0006428	0.000348186	0.000379879	0.000514252	4.89542e-05	0.000223891	6.66215e-05	0.000263985	6.22306e-05	3.37752e-05	6.92871e-05	0.000314296	0.000361166	0.000400704	0.00027797	0.00225739	0.000345344	0.000277555	0.000179269	0.000177775	0.000478755	0.00027096	0.000374725	0.000172967	0.000537743	0.000453058	0.000250935	0.000211728	4.32387e-07	0.000285506	4.70826e-05	3.00052e-05	1.74459e-07	3.43818e-05	4.88705e-05	0.000133868	5.21167e-05	6.6694e-05	7.50422e-05	0.000118541	0.000122066	0.000233132
Maltitol	16.187	73.0051	0.00555855	0.00459423	0.00502122	0.00569428	0.00614315	0.00385422	0.00396165	0.0037316	0.00378118	0.011384	0.00428334	0.0101556	0.00198663	0.0081057	0.00635202	0.0114634	0.00780149	0.00660983	0.00340764	1.4645e-06	0.00604231	0.00350389	0.00330958	0.00391582	0.00362481	0.00339376	0.00360682	0.00361279	0.00344603	0.00406545	0.00328315	0.00468832	0.00403045	0.00768321	0.00225339	0.00485583	0.00472013	0.00693602	0.00906124	0.00432278	0.00460635	0.00402315	0.00495434	6.05472e-05	0.00517932	0.00449687	0.00283711
Maltotetraose	23.221	204.142	1.75491e-05	2.0786e-05	3.52926e-06	2.32477e-06	1.67121e-06	2.31981e-06	2.48501e-06	7.49269e-07	3.09933e-06	5.82241e-06	1.19645e-05	5.73369e-06	2.49851e-05	5.39557e-06	5.92343e-06	6.61354e-06	8.22224e-06	7.86748e-06	1.60443e-05	2.59399e-05	1.76893e-06	5.63431e-05	1.20691e-06	5.12231e-05	4.60485e-05	1.21251e-06	3.54658e-05	2.27077e-06	5.05184e-05	8.58184e-07	1.41998e-06	1.18071e-06	5.05216e-05	1.00252e-05	1.55682e-05	2.40345e-05	3.78291e-05	2.5121e-05	1.73109e-05	4.54943e-05	3.56466e-05	3.01185e-05	4.14937e-05	4.51803e-05	3.08801e-05	3.34432e-05	3.33184e-05
Maltotriitol	20.217	204.146	0.000182857	0.000183232	2.41173e-05	0.000148549	0.000160543	2.20413e-05	0.000164052	0.000142213	2.7008e-05	3.66549e-05	3.58495e-07	5.86701e-05	1.29828e-06	3.66226e-05	4.21436e-05	2.51037e-05	3.03018e-05	3.00392e-05	0.000244863	0.000196875	1.9598e-05	0.000148505	0.000131787	0.000103742	8.37054e-05	1.74222e-05	2.34757e-05	0.00010699	0.000116163	1.44388e-05	2.40562e-05	6.25288e-05	9.25956e-05	7.43733e-05	6.05786e-06	7.32059e-07	5.73038e-05	6.90493e-05	2.2314e-05	6.87906e-05	4.21744e-05	5.36924e-05	5.78859e-05	7.93051e-05	7.38162e-05	5.61704e-05	4.72045e-05
Maltotriose	193.903	375.146	2.7127e-05	3.40441e-05	7.07582e-05	2.39739e-05	4.907e-05	6.79162e-05	4.07203e-05	2.56068e-05	8.64895e-05	4.33037e-06	0.00201197	7.3415e-06	0.00164245	6.30921e-06	4.11076e-06	3.87553e-06	1.4189e-05	6.68525e-06	7.93111e-06	1.36109e-05	4.78426e-05	9.78389e-05	0.000106117	5.32152e-06	2.31556e-05	0.000125584	8.74154e-05	2.01351e-05	1.68618e-05	0.000103694	0.000158734	6.93269e-05	1.83224e-05	6.30122e-06	0.00152311	0.000586801	7.51485e-06	8.35349e-06	3.74569e-06	4.7638e-06	5.84546e-06	1.11193e-05	1.00756e-05	1.05269e-05	3.47763e-06	1.66691e-05	9.21348e-06
Mannitol	13.193	311.294	1.61031e-05	2.0541e-05	2.10731e-05	2.1045e-05	1.95338e-05	1.50086e-05	1.59689e-05	1.37932e-05	1.90554e-05	6.76463e-06	1.14779e-06	6.15029e-06	5.25615e-07	9.52444e-06	1.43565e-05	1.24814e-05	1.73406e-05	1.64232e-05	1.73843e-05	1.64935e-05	7.95211e-06	1.9134e-05	1.3778e-05	1.89366e-05	1.83074e-05	1.2007e-05	1.63265e-05	1.59763e-05	1.11111e-05	1.10937e-05	1.67007e-05	1.21666e-05	3.08894e-07	3.6974e-07	1.1874e-06	1.31703e-06	1.02353e-05	2.1906e-05	1.1022e-05	1.29247e-05	9.02006e-06	7.62647e-06	1.42419e-05	1.80474e-05	1.14333e-05	1.16075e-05	1.06713e-05
Mannonic acid	11.275	174.168	7.10666e-05	7.54269e-05	9.86465e-05	0.000144111	0.000130814	0.000212976	0.000139303	9.39623e-05	0.000152282	1.98045e-06	3.96436e-05	4.23859e-05	3.5146e-06	3.42635e-05	2.39912e-05	1.19924e-05	9.59906e-05	0.000104801	0.000412461	0.000235729	0.000145682	0.000202347	0.000159886	7.10448e-05	0.000169126	0.000111438	0.000151677	0.0004399	0.000434062	0.000211274	9.48003e-05	5.92924e-05	0.000123927	0.000203552	1.05125e-05	0.00110692	2.89408e-05	0.000217844	1.42006e-05	6.05597e-05	3.62932e-05	0.000131759	3.98871e-05	2.58883e-05	0.000142713	0.000477547	0.000497665
Mannose-6-phosphate	13.693	73.0161	0.00192743	0.00237281	0.00225479	0.00157048	0.00170474	0.002244	0.00270428	0.00176961	0.00273113	0.00073013	0.000163171	0.000608991	0.00404542	0.000891754	0.000852946	0.000847989	0.00233284	0.0024736	0.00284369	0.00323192	0.00135593	0.00212304	0.00227315	0.00261906	0.00245357	0.00234814	0.00256845	0.00273896	0.00318385	0.00241806	0.00192586	0.0024535	0.0033682	0.00122185	7.28169e-05	0.00197998	0.00202022	0.000981448	0.000559229	0.00347425	0.00287365	0.00285929	0.00228593	0.0025912	0.00281833	0.00292198	0.00279643
Melibiose	93.893	204.08	0.00187738	0.00111911	0.0011576	0.00114452	0.00134425	0.00147011	0.00191697	0.00160948	0.00128337	0.00181069	0.00861706	0.00174714	0.0124701	0.0017044	0.00537537	0.0016974	0.00136997	0.00136696	0.00278003	0.00268449	0.000832827	0.00239307	0.00246157	0.00268542	0.00237347	0.000897005	0.00162037	0.00159063	0.00202161	0.00209741	0.00230888	0.0024075	0.00238349	0.00328503	0.0125734	0.0105154	0.00591573	0.00507786	0.00237995	0.00578845	0.00361605	0.00321524	0.00520193	0.00496152	0.00341642	0.00330948	0.00393705
Mesaconic acid	6.115	147.101	0.000153708	0.000128787	0.000186027	5.42447e-05	4.42383e-05	0.000107489	9.63167e-05	4.80551e-05	9.55074e-05	6.15796e-05	0.000477848	2.09597e-05	0.000663735	2.52453e-05	4.34769e-05	6.07261e-05	2.50086e-05	1.76139e-05	9.40229e-05	7.60059e-05	7.50816e-05	9.32511e-05	0.000130481	9.02428e-05	7.66594e-05	0.00024735	0.000119815	7.66494e-05	8.01204e-05	0.000136919	8.7506e-05	0.000156125	9.11706e-05	4.14856e-07	0.000465078	2.18861e-05	3.82796e-05	1.60994e-07	1.98634e-05	5.58133e-05	2.21479e-05	0.000268351	2.34823e-05	1.34219e-05	4.73559e-05	5.41687e-06	4.21297e-05
Meso-Erythritol	9.236	73.0391	0.00110475	0.00151623	0.000488929	0.000476049	0.000550148	0.000874341	0.000915997	0.000918214	0.000701597	0.000352988	1.07739e-05	0.000540959	0.00164268	0.000421134	0.000556419	0.000309037	0.000342381	0.000504872	0.00335352	7.73272e-05	0.000432453	0.00143165	0.00147429	0.00154693	0.00146556	0.00164562	0.00149711	0.00112271	0.0013422	0.000784347	7.72725e-05	0.000691918	0.00132711	0.00302117	0.000123988	0.000195366	0.000996623	0.00161163	0.000339254	0.000837347	0.000590207	0.000850634	0.000533488	0.00155734	0.000852773	0.000692285	0.00127068
Methionine sulfoxide	9.662	240.125	6.58441e-07	7.13332e-07	1.04343e-05	1.43864e-06	1.6673e-06	8.94589e-06	2.6032e-06	4.19641e-06	8.26766e-06	5.52353e-06	1.27059e-05	9.60752e-06	3.83602e-05	3.42732e-06	2.70341e-06	5.97141e-06	1.45748e-06	1.07809e-06	2.18354e-06	1.47868e-06	8.77305e-07	2.84994e-06	1.03944e-06	1.24785e-06	1.35457e-06	1.07573e-06	2.20572e-06	1.55619e-06	1.47545e-06	8.68913e-07	1.17421e-05	1.28549e-06	1.03145e-06	3.99547e-06	1.19855e-05	1.62148e-05	1.71165e-06	3.12462e-06	1.20851e-06	1.31566e-06	1.78031e-06	3.99795e-06	9.44459e-07	1.07692e-06	7.70023e-07	1.17041e-06	1.48507e-06
Methyl O-D-galactopyranoside	10.447	144.159	2.90849e-05	4.29702e-05	3.55656e-05	1.59377e-05	2.18454e-05	2.0526e-05	3.67725e-05	1.21017e-05	2.29198e-05	3.50121e-06	1.1261e-05	4.53244e-06	2.62632e-05	3.59955e-06	1.67998e-05	2.44176e-06	6.24849e-06	7.62347e-06	4.49078e-05	4.36779e-05	2.16688e-05	2.8746e-05	2.94857e-05	2.36378e-05	3.653e-05	4.99812e-05	3.91111e-05	2.31407e-05	2.80498e-05	3.03608e-05	1.37806e-05	1.23487e-05	2.58627e-05	7.39531e-06	2.05529e-05	2.56421e-05	1.46284e-05	6.7002e-06	3.01582e-06	2.86711e-05	2.99438e-05	2.70317e-05	1.37585e-05	7.73668e-06	1.52615e-05	1.77562e-05	1.24899e-05
Methylgalactose	11.134	217.138	0.000268633	0.000774206	3.26872e-05	6.33025e-05	4.68472e-05	4.70478e-05	0.000614721	0.000483825	0.000100978	2.29644e-05	0.000144261	1.19631e-05	0.000192711	0.000806462	0.000132585	0.000117139	0.00271625	0.00416388	8.80253e-05	5.58893e-05	5.00733e-05	0.000223162	0.00134333	0.00386145	0.0037088	0.00333459	0.00360126	0.000884963	7.28178e-05	0.00147747	5.65724e-05	5.65107e-05	9.24216e-05	0.000106685	0.000557979	0.00684606	9.38178e-05	9.16988e-05	3.30111e-05	0.000707333	0.000471819	0.00147706	0.000115333	0.000162754	0.000202609	0.00047082	5.68747e-05
Methylhydantoin	6.178	96.0991	5.03347e-06	6.82707e-06	1.79138e-05	1.67667e-05	1.12668e-05	9.51357e-06	4.92137e-06	1.4531e-05	8.42683e-06	5.27546e-06	3.73763e-06	8.15545e-06	2.58052e-07	1.81178e-06	4.88333e-06	2.63175e-06	5.93608e-06	6.02916e-06	5.91914e-06	7.47284e-06	2.89997e-05	8.72963e-06	7.50485e-06	7.4091e-06	5.45062e-06	8.95023e-06	6.45835e-06	1.19657e-05	9.68337e-06	1.55084e-05	3.11026e-06	9.65096e-06	7.53545e-06	7.50018e-08	7.22081e-07	2.86182e-06	4.08657e-07	6.88542e-08	9.2685e-07	2.1307e-05	1.83885e-05	2.4122e-05	2.90889e-07	1.63276e-05	6.08039e-06	5.6147e-06	3.53634e-06
Methylmalonic acid	9.245	73.0251	0.00110475	0.00151623	0.000488929	0.000476049	0.000550148	0.000874341	0.000915997	0.000451915	0.000701597	0.000352988	0.000135597	0.000540959	0.00164268	0.000421134	0.000556419	0.000309037	0.000342381	0.000504872	0.00335352	0.00380249	0.000507004	0.00143165	0.00147429	0.00154693	0.00146556	0.00162696	0.00149711	0.00112271	0.0013422	0.000784889	0.000576209	0.000691918	0.00132711	0.00302117	0.000140147	0.000195366	0.000996623	0.00161163	0.000339254	0.000837347	0.000590207	0.000850634	0.000533488	0.00155734	0.000852773	0.000692285	0.00127068
Methyltetrahydrophenanthrenone	9.866	218.115	0.00112654	0.00133204	0.00136563	0.00111394	0.00132422	0.00308556	0.00329982	0.00247464	0.00242652	1.77717e-06	2.62886e-05	0.00128211	7.12861e-05	0.000860697	0.00345157	2.56224e-06	0.000763314	0.00083083	0.0050193	2.37722e-06	1.65763e-06	0.00513492	0.00526259	0.00278839	0.00469994	0.0048565	0.00451271	0.00505744	0.00488669	0.00358566	0.00208933	2.1824e-06	1.62816e-06	0.00284141	4.20595e-05	4.17566e-06	0.00462828	0.00572245	1.57561e-06	0.00456907	0.0057418	0.0051246	1.62247e-06	0.00176559	0.00212236	0.00434885	0.00439564
Monoolein	15.957	132.126	3.29919e-05	3.98443e-05	2.53511e-05	7.18331e-05	0.000113523	0.000118797	0.000880742	0.00064143	7.50504e-05	4.90962e-05	7.5126e-05	0.000129956	2.75087e-05	9.01694e-05	0.000160535	0.000227984	0.000665724	0.000900378	3.7645e-05	5.40701e-05	1.16867e-05	3.5072e-05	3.15138e-05	4.16634e-05	6.3868e-05	5.49115e-05	5.49716e-05	3.67149e-05	4.35638e-05	1.76741e-05	3.62278e-05	1.73673e-05	5.98746e-05	2.2348e-05	3.21444e-05	4.1755e-05	3.12259e-05	2.11129e-05	6.5571e-06	4.63719e-05	4.25187e-05	3.56717e-05	2.30921e-05	2.20948e-05	1.44861e-05	4.80464e-05	2.13794e-05
Monopalmitin	14.847	318.168	1.88985e-05	1.89611e-05	1.4631e-05	8.66106e-06	5.14677e-06	1.08677e-05	7.44948e-06	7.30487e-06	1.64964e-05	9.77647e-07	1.39261e-06	3.42994e-07	3.39411e-06	1.46995e-06	3.47701e-07	7.65489e-07	2.61097e-06	1.3861e-06	9.78953e-06	8.25536e-06	8.89208e-07	6.02205e-08	7.64588e-06	1.97864e-05	8.34239e-06	7.27136e-06	1.05689e-05	8.66086e-06	1.81343e-05	1.47851e-05	7.31567e-06	4.15749e-06	4.03659e-06	5.43679e-07	1.92303e-06	9.59797e-07	1.14453e-06	4.0538e-07	3.48766e-07	2.05957e-06	7.68774e-07	6.98927e-07	1.39664e-06	1.10447e-06	3.56843e-06	2.67004e-06	2.94162e-06
Myo-Inositol	35.405	202.17	0.000157774	0.000167722	0.000713456	0.000663518	0.000705735	0.00072949	0.000794815	0.000794192	0.000601096	0.000328241	0.00250057	0.00060254	0.00287557	0.000120078	0.000311654	0.000139514	8.98813e-05	7.2463e-05	0.000706379	0.000704744	0.000738841	0.000357998	0.000345317	0.000414712	0.000419643	0.000384401	0.000374788	0.000547578	0.000582474	0.00036317	0.000773639	0.000668999	0.000385081	0.00103209	0.00197545	0.00854243	0.000614243	0.000885061	0.00081544	0.000307359	0.000778414	0.00180193	0.000705656	0.000709909	0.000692867	0.000516393	0.000589305
N-Acetyl galactosamine	13.385	73.0247	0.000301774	0.000368271	0.000202568	0.000524361	0.00023625	0.000533795	0.000557867	0.000653474	0.00066461	0.000830323	0.000720801	0.000953897	0.000721588	0.00108603	0.00136828	0.000720684	0.000481291	0.000593049	0.00128929	0.00125937	0.000338658	0.0018514	0.00101962	0.00203738	0.00105282	0.000386263	0.00041411	0.000297317	0.000609215	0.000248315	0.000785898	0.00073287	0.000680095	0.00162632	0.00164186	0.000656046	0.00466928	0.00273075	0.00150176	0.00282551	0.00152027	0.00087052	0.00156704	0.00208362	0.00186875	0.00134392	0.00173394
N-acetyl-5-hydroxytryptamine	14.296	128.111	5.19349e-06	3.75538e-06	6.98275e-06	5.64994e-06	5.35801e-06	7.65099e-06	5.21337e-06	5.40318e-06	5.07093e-06	2.69937e-06	1.51143e-05	3.52035e-06	1.85304e-05	2.01828e-06	3.50344e-06	2.80444e-06	3.14661e-06	2.95576e-06	6.50626e-06	5.47676e-06	7.35032e-06	4.41738e-06	7.94848e-06	5.25518e-06	4.50548e-06	4.49106e-06	3.71189e-06	3.31955e-06	4.03755e-06	3.89697e-06	4.28842e-06	7.06257e-06	3.94499e-06	4.48761e-06	1.26919e-05	1.86684e-05	3.94549e-06	4.81913e-06	2.23268e-06	5.07749e-06	3.63975e-06	3.18989e-06	4.69564e-06	3.31905e-06	4.77153e-06	3.62433e-06	4.21394e-06
N-Acetyl-D-glucosamine	34.922	202.157	0.00406578	0.00355879	0.00277974	0.0038169	0.004253	0.00467248	0.00547373	0.00551032	0.00465399	0.00452161	0.00107755	0.00509297	0.00295855	0.00321004	0.00412066	0.00262578	0.000390881	0.0017703	0.00583896	0.0062811	0.00259552	0.00627899	0.00629143	0.0057934	0.00532868	0.0107088	0.0040676	0.00621469	0.00504536	0.0126776	0.00631538	0.00679482	0.00621525	0.00929507	0.00245528	0.00111401	0.00769292	0.012399	0.0112348	0.00763461	0.00704194	0.000636976	0.00755195	0.00770518	0.00751429	0.00598319	0.00606688
N-acetyl-D-tryptophan	14.793	202.124	1.78985e-06	1.03894e-05	1.30646e-05	3.64667e-07	1.53441e-05	2.29146e-05	2.22722e-05	2.36552e-05	1.9588e-05	9.77544e-06	3.05025e-06	9.71372e-07	4.33374e-06	1.25773e-06	6.13729e-06	6.28746e-07	9.9665e-07	1.27626e-06	1.70382e-06	6.42638e-07	9.22855e-06	3.25535e-05	2.66377e-05	1.02061e-06	1.35074e-06	1.52291e-05	1.31674e-05	4.18357e-07	2.87305e-05	1.77502e-05	2.76796e-05	1.91076e-05	2.22292e-05	1.92876e-05	4.42313e-06	3.12193e-06	3.22406e-06	3.1507e-05	1.245e-06	2.73325e-06	2.62994e-06	2.20869e-06	2.70244e-06	2.2464e-06	3.3421e-06	2.05089e-06	1.83963e-06
N-acetylornithine	11.285	174.169	7.15543e-05	7.54269e-05	9.86465e-05	7.83597e-05	8.05941e-05	0.000212976	0.000139303	9.47975e-05	0.000152282	2.83096e-05	3.95494e-05	4.23859e-05	3.5146e-06	2.20699e-06	0.000121291	2.12504e-06	1.96563e-05	1.60851e-05	0.000412461	0.000235729	0.000145682	0.000106647	0.000159886	7.30475e-05	0.000169126	0.000110913	0.000151677	0.0004399	0.000434062	0.000211907	9.48246e-05	5.92924e-05	0.000123927	0.000204266	1.05125e-05	0.00110873	2.90132e-05	0.00021916	1.45478e-05	6.12701e-05	3.62932e-05	0.000131759	3.98871e-05	2.56968e-05	0.000142713	0.000477547	0.000497665
N-Acetylputrescine	15.397	158.118	0.00945491	0.00858957	0.00876385	0.00983799	0.00959838	0.00704495	0.0070147	0.0064144	0.00634794	0.0136498	0.000231726	0.0135871	0.00112799	0.000606231	0.0106742	0.00538796	0.00555949	0.00515244	0.00574508	0.00643496	0.00421986	0.00504564	0.00533056	0.00330835	0.00523832	0.00472457	0.00507011	0.00575226	0.00525831	0.00451105	0.00539774	0.00601103	0.00664618	0.00110782	0.000881818	0.000154633	0.00407189	0.000216554	0.00339276	0.00681756	0.00581026	0.00608612	0.00742225	0.00722666	0.00665584	0.0070572	0.00698366
N-alpha-Acetyl-L-Lysine	13.512	174.166	1.45737e-05	8.00753e-05	6.74494e-05	3.5562e-05	3.24146e-05	0.000209416	2.38655e-05	2.75619e-05	6.74173e-05	4.07424e-06	5.08486e-05	2.89423e-06	6.95375e-05	2.48505e-06	3.006e-06	3.34474e-06	3.98501e-06	3.59487e-06	7.29253e-05	3.30856e-05	0.000109587	1.01894e-05	4.19351e-06	2.14283e-05	1.05895e-05	1.0198e-05	1.13621e-05	3.97432e-05	1.02526e-05	5.83549e-05	2.19538e-05	1.15412e-05	4.96925e-05	4.20967e-06	6.3874e-05	3.33976e-05	6.79144e-06	4.14263e-06	3.43535e-06	1.30342e-05	4.89852e-06	8.80363e-06	6.35542e-06	7.34086e-06	8.02061e-06	8.84932e-06	1.6168e-05
Naphthalene	8.354	200.129	5.79729e-06	1.68341e-05	3.12103e-05	2.04812e-05	2.21319e-05	2.1695e-05	1.15432e-05	3.62734e-05	2.14388e-05	1.16222e-06	0.000427734	1.97954e-06	0.000295893	1.06421e-06	1.16668e-06	1.51525e-06	9.04176e-06	1.1111e-05	1.2898e-05	7.11979e-06	3.21385e-05	1.52375e-05	1.08701e-05	6.52765e-06	4.69387e-06	2.07238e-05	1.08888e-05	1.71613e-05	5.94047e-06	2.78193e-05	1.57369e-05	6.90405e-06	6.27601e-06	1.33719e-06	5.31178e-05	1.60544e-05	6.28353e-07	1.38539e-06	5.94907e-07	8.84434e-07	1.18017e-06	1.37195e-06	2.00778e-06	2.01184e-06	1.23572e-06	2.79085e-06	6.4004e-06
N-Carbamoyl-L-Aspartic acid	11.902	116.132	3.66585e-05	2.89207e-05	3.97066e-05	3.51961e-05	2.75853e-05	5.82741e-05	3.1787e-05	6.61397e-05	4.38786e-05	1.22166e-05	0.000121984	8.60395e-05	2.31138e-05	6.17705e-05	6.19724e-05	0.000102619	1.37153e-05	6.52871e-05	4.83847e-05	4.31382e-05	4.28423e-05	3.35111e-05	2.902e-05	4.83819e-05	3.12381e-05	4.9463e-05	4.50074e-05	3.38724e-05	4.7692e-05	3.8516e-05	3.13034e-05	5.91682e-05	5.25773e-05	5.45417e-05	0.000103454	0.000338937	4.45648e-05	6.20982e-05	6.16959e-05	2.66794e-05	3.89263e-05	3.49084e-05	3.57333e-05	3.12777e-05	3.96787e-05	2.46166e-05	2.51455e-05
N-Formyl glycine	9.188	255.131	1.78371e-05	1.65016e-05	1.1308e-05	1.86729e-05	2.18115e-05	9.97693e-06	1.31479e-05	7.12629e-06	1.08163e-05	4.60104e-06	1.1e-06	9.58515e-06	5.54889e-06	4.01712e-06	7.93476e-06	4.81568e-06	1.27647e-05	7.78478e-06	1.02809e-05	8.35766e-06	1.17945e-05	1.1645e-05	1.30022e-05	7.72776e-06	9.53544e-06	4.82317e-06	1.10789e-05	1.09364e-05	8.86028e-06	1.00068e-05	1.06524e-05	1.17164e-05	9.64344e-06	6.33013e-06	4.12322e-07	1.26742e-06	2.41849e-06	7.97009e-06	1.66339e-06	2.92476e-06	3.51447e-06	3.97106e-06	4.09832e-06	3.74232e-06	4.93125e-06	4.51408e-06	5.70585e-06
Niacinamide	8.662	179.097	0.000144914	0.000112075	0.000127783	0.000144291	0.000166373	0.000172348	0.000130329	0.000145548	0.000125295	2.52813e-05	1.79729e-06	1.95198e-05	3.47249e-09	2.88743e-05	4.71204e-05	1.08487e-05	3.14097e-05	2.88401e-05	0.000141693	0.000121063	6.20171e-05	0.000136799	0.000113314	9.73702e-05	9.98066e-05	8.10327e-05	7.96147e-05	8.95404e-05	0.0001112	8.24474e-05	0.000143861	0.000107711	0.000118279	3.81563e-05	2.79894e-06	3.33279e-06	0.000144368	3.36518e-05	2.15904e-05	0.000113644	8.00044e-05	4.76821e-05	0.000157314	0.000163011	0.000104243	7.07823e-05	6.31793e-05
Nicotinic acid	7.011	180.094	0.000135123	0.000174129	0.000136	0.000130826	0.000142047	9.73544e-05	9.61148e-05	6.51269e-05	8.32961e-05	4.05206e-05	6.18931e-05	7.26742e-05	4.95072e-05	5.72886e-05	9.14863e-05	5.66991e-05	5.68625e-05	6.23559e-05	7.03368e-05	8.05139e-05	9.1886e-05	8.69258e-05	7.40001e-05	0.00013501	7.80621e-05	9.53512e-05	0.000110817	7.78798e-05	7.99191e-05	9.64173e-05	6.7747e-05	7.94181e-05	9.07669e-05	4.40453e-06	1.30484e-06	1.12983e-05	4.97778e-05	3.93311e-07	4.52364e-05	4.64987e-05	2.29416e-05	1.26526e-05	8.07186e-05	5.84099e-05	6.565e-05	4.81882e-05	2.77596e-05
Nonadecanoic acid methyl ester	13.366	74.0611	0.000134391	9.90713e-05	9.0383e-05	0.000124624	0.000136288	8.19716e-05	9.68866e-05	0.000101058	9.76226e-05	0.000170725	6.45461e-05	0.000211127	7.22235e-05	0.000155594	0.000182892	0.000179358	0.000143535	0.00013498	0.000103854	0.000107557	9.76856e-05	0.000135136	0.000111214	0.000138661	0.000102803	6.50981e-05	7.48561e-05	8.65704e-05	9.63861e-05	7.61834e-05	8.02367e-05	0.000117063	9.78151e-05	0.000240516	0.000141087	6.1573e-05	0.000338937	0.000344983	9.78644e-05	0.000204416	0.000168507	0.000129146	0.000171467	0.000179698	0.000141374	0.000121079	0.000123026
Norleucine	6.605	158.173	2.36128e-05	1.94758e-05	6.50685e-05	1.87914e-05	1.48261e-05	5.2641e-05	2.9909e-05	3.42024e-05	3.82961e-05	5.8689e-06	4.33128e-05	1.42752e-05	0.000503563	4.11465e-05	5.81271e-05	2.20315e-05	1.5609e-05	2.07096e-05	4.1126e-05	3.89532e-05	7.48485e-05	2.18304e-05	2.74539e-05	1.16631e-05	4.13429e-05	3.20931e-05	3.62564e-05	3.02896e-05	4.19864e-05	4.92195e-05	1.39067e-05	1.26112e-05	2.54367e-05	1.29636e-07	9.38044e-05	1.24828e-06	1.52932e-05	1.57362e-08	8.79654e-06	4.59527e-05	0.000102539	0.000176751	1.42502e-05	1.45635e-05	1.42806e-05	4.00112e-05	5.95035e-05
Normetanephrine	13.969	174.148	0.000184566	9.14676e-05	0.000240623	0.000219225	0.000194671	0.00051468	5.98272e-05	0.000597058	3.39038e-05	0.000189551	4.8942e-06	0.000317413	1.68216e-05	0.00056808	0.000685865	0.000264551	0.000227046	0.000221758	0.00371909	0.000260872	0.000426781	0.000976462	0.000746122	0.000178752	0.000417996	0.000403093	0.000238838	0.000680536	0.000648798	0.000375074	0.000427846	0.000466188	0.000451341	0.000427336	1.54137e-05	1.39723e-05	0.000449681	0.000737309	0.000339341	1.66886e-05	0.000642954	0.000432937	7.14499e-05	8.09471e-05	0.000181491	1.61394e-05	0.000701853
Nornicotine	8.348	142.156	1.25485e-06	2.46453e-06	2.92706e-06	2.32972e-06	2.9279e-06	1.29296e-06	1.39542e-05	1.77556e-05	9.43301e-06	3.58671e-06	7.41965e-05	5.44327e-06	3.7397e-05	1.19009e-05	1.25466e-05	2.67135e-05	1.03601e-05	1.02875e-05	2.4564e-05	2.08501e-05	6.83629e-06	1.70125e-05	1.62546e-05	4.87585e-06	1.65546e-05	8.94758e-06	1.51258e-05	1.51199e-05	1.4144e-05	6.8187e-06	1.20351e-05	9.68945e-06	1.23354e-05	1.53629e-05	5.85072e-05	1.85158e-05	3.62078e-05	3.60269e-05	1.26338e-05	6.01096e-05	6.77316e-05	0.000118012	3.58468e-05	4.13464e-05	8.99371e-06	1.72621e-05	2.75336e-05
Norvaline	8.632	89.0846	5.3502e-05	4.12852e-05	3.84876e-05	5.7671e-05	5.51089e-05	4.61541e-05	3.91076e-05	5.97909e-05	5.03679e-05	4.91506e-06	2.82888e-06	6.76111e-06	2.17985e-05	2.66833e-05	4.84788e-05	1.66679e-05	5.5209e-05	5.3176e-05	3.12389e-05	3.59041e-05	2.24704e-05	3.30452e-05	3.04802e-05	3.66349e-05	3.63474e-05	3.6887e-05	3.38274e-05	3.85511e-05	3.52827e-05	3.36269e-05	3.75981e-05	4.59534e-05	3.5993e-05	4.3737e-05	6.84095e-06	4.23209e-06	4.49759e-05	2.57169e-05	2.84721e-06	4.0732e-05	4.94954e-05	3.35575e-05	3.17171e-05	3.92165e-05	4.50793e-05	4.40853e-05	3.84373e-05
Octanoic acid	7.239	117.097	0.0012282	0.00122915	0.000271754	0.000375008	0.000394829	0.000248346	0.000496136	0.000548509	0.000197413	0.00035324	0.000637901	0.000451255	0.000111854	0.000242539	0.000428055	0.000131078	0.000148924	0.000218021	0.000633767	0.000639986	0.000293929	0.000285893	0.000342781	0.000294513	2.36879e-06	0.000177373	0.00033603	0.000216634	0.000222079	0.000194295	0.000257112	0.00025537	0.000419768	0.000119854	1.27702e-05	6.31304e-05	3.69394e-06	4.08255e-08	5.49586e-05	0.000119235	7.43175e-05	4.22371e-06	0.000131655	0.000152082	0.000157649	0.00015863	0.000205953
Oleic acid	21.921	156.127	0.000104644	0.000119494	8.68039e-05	0.000100191	0.000129402	0.00014779	0.000242858	0.000251411	0.000229307	2.41135e-05	0.00119013	3.4642e-05	9.29586e-05	0.000207601	0.000127734	0.000164146	0.000223827	2.31508e-05	0.00019315	0.00018449	0.000144389	0.000262307	0.000198484	0.000290234	0.000249098	0.00023871	0.000249888	0.00016012	0.000113545	9.12686e-05	0.000276043	3.46975e-05	4.3038e-05	0.000120493	0.000241758	8.31706e-05	0.000170958	0.000127467	7.34306e-05	0.000301637	0.000127097	0.000195012	0.000139119	0.000243035	0.000117402	0.000229605	0.000275702
O-Phosphoethanolamine	11.015	299.077	7.03701e-06	5.47526e-06	1.65677e-05	4.221e-06	2.7101e-06	1.32234e-05	4.53227e-06	2.21689e-06	1.22082e-05	5.47257e-07	5.4523e-06	4.96954e-07	8.73526e-06	7.20205e-07	6.05348e-07	5.0042e-07	2.03159e-06	1.87053e-06	5.31557e-06	4.2157e-06	3.76881e-06	2.51087e-06	3.52077e-06	1.96924e-06	2.7209e-06	5.2965e-06	2.42941e-06	2.41322e-06	1.72756e-06	4.65654e-06	2.11291e-06	1.70912e-06	3.05931e-06	6.33151e-07	5.80865e-06	2.40657e-06	8.65428e-07	2.19155e-07	4.3368e-07	1.25927e-07	1.58545e-06	3.73046e-06	1.51941e-06	1.92058e-06	1.63296e-06	2.45568e-06	2.1738e-06
O-toluic acid	6.611	147.113	6.64119e-05	8.70529e-05	5.24836e-05	6.60338e-05	6.49871e-05	4.01667e-05	5.32267e-05	0.000128182	3.99621e-05	5.96091e-05	0.00385999	5.13425e-05	0.00349706	3.79964e-05	3.7429e-05	9.89281e-05	4.3611e-05	4.89991e-05	5.37469e-05	5.24446e-05	3.98889e-05	4.81517e-05	5.68848e-05	5.68454e-05	5.19582e-05	0.000100207	5.95814e-05	5.9702e-05	5.50974e-05	5.69594e-05	3.98007e-05	5.25264e-05	6.19061e-05	2.13917e-06	0.00409277	0.00484776	1.53066e-05	1.82996e-07	5.00476e-05	1.93655e-05	2.17512e-05	5.78739e-06	1.69009e-05	2.62082e-05	4.70808e-05	4.1916e-05	3.3987e-05
Oxamic acid	6.604	190.158	1.36696e-06	1.59256e-06	1.18598e-06	1.31966e-06	3.33748e-06	1.70113e-06	3.83626e-06	4.79534e-05	1.40485e-06	3.38504e-07	5.00716e-05	4.76798e-07	5.64572e-05	7.77081e-07	3.5137e-07	1.16146e-06	6.531e-07	8.0664e-07	6.45854e-07	5.24071e-06	1.7083e-06	8.4763e-07	9.11956e-07	5.12251e-07	3.19188e-07	1.77164e-06	4.23385e-07	7.05539e-07	3.11685e-06	1.25241e-06	7.2488e-07	7.76588e-07	1.82067e-06	1.94762e-07	3.34106e-05	1.98533e-05	9.84737e-07	5.52882e-08	2.83587e-07	1.78697e-06	2.10888e-06	3.81813e-06	2.30078e-06	1.93172e-06	1.51162e-06	5.47084e-07	2.61378e-06
Palmitic acid	53.147	317.224	0.00386833	0.00809858	0.00113314	0.00153068	0.00136849	0.00131667	0.00360414	0.00317886	0.00211459	1.2996e-05	0.00114908	0.00108363	0.00437385	0.0104497	0.00152149	0.00107045	0.0126692	0.0107111	0.00157183	0.00201313	0.00201812	0.00367219	0.0067211	0.00748541	0.00690079	0.000328629	0.00757781	0.00673715	0.00261927	0.00854846	0.00130907	0.00203985	0.00352216	0.00306579	0.000338815	0.0109154	0.00179878	0.00260065	0.000677516	0.00626846	0.00347748	0.0066421	0.00158066	0.00295165	8.57343e-06	0.00282272	0.00130627
Palmitoleic acid	12.671	202.951	1.18449e-06	2.84614e-05	3.69102e-05	1.51803e-05	2.22057e-05	3.1247e-05	4.34287e-05	3.91983e-05	2.50971e-05	3.86975e-06	3.8494e-06	5.89046e-06	1.35678e-06	2.8908e-06	9.71565e-06	1.51216e-05	7.38433e-06	3.69967e-05	2.17383e-05	6.07462e-05	2.57298e-05	3.68732e-05	2.08906e-05	6.70185e-05	2.20509e-05	1.41916e-05	2.54657e-05	3.03356e-05	5.67763e-06	1.31688e-05	8.46255e-06	2.77531e-05	1.28284e-05	1.7579e-05	6.58697e-06	8.36391e-06	9.60447e-06	1.67538e-05	1.41125e-05	7.11996e-05	1.83633e-05	2.14574e-05	1.70396e-05	4.05279e-05	1.46464e-05	3.36605e-05	5.44347e-05
Pentadecanoic acid	11.497	117.061	0.000318262	0.00033683	0.000342969	0.000503616	0.000339544	0.000334453	0.000324102	0.000287565	0.000373703	0.000218677	0.00109698	0.000205344	0.0005977	6.37268e-05	0.00028479	6.68056e-05	0.000103087	0.000124827	0.000329034	0.000359757	0.00014961	0.00034341	0.00012941	0.000350129	0.000300262	0.000105706	0.000142352	0.000305135	0.000386305	0.00015722	0.000415959	0.000360948	0.000339548	0.00010737	0.000647252	0.00167324	0.000486341	0.000136526	0.000167673	0.000376145	7.3634e-05	6.01186e-05	0.000451947	0.000105428	0.000398627	0.000339881	0.000340611
P-Hydroxybenzaldehyde	8.773	223.134	1.04434e-06	1.63791e-06	2.19225e-06	1.52048e-06	1.95134e-06	2.70394e-06	1.52411e-06	1.51043e-06	2.33017e-06	9.91858e-07	0.000507824	1.09789e-06	0.000315855	5.31254e-07	1.26351e-06	8.74865e-07	5.36608e-07	4.44262e-07	1.58777e-06	1.46491e-06	1.38155e-06	1.56795e-06	1.56986e-06	1.31705e-06	1.60475e-06	2.72027e-06	2.40131e-06	2.09509e-06	1.66806e-06	1.42726e-06	1.65037e-06	1.27357e-06	2.08339e-06	1.50328e-06	0.000357891	0.000193838	6.59809e-07	1.17678e-06	5.56832e-07	5.66668e-07	8.82981e-07	5.48471e-07	6.23798e-07	1.38734e-06	9.94354e-07	9.11997e-07	9.58342e-07
Phytol	35.286	143.111	0.000686729	0.000649036	0.0019459	0.00119032	0.00168386	0.00220481	0.00267576	0.00197995	0.00175837	0.000600888	6.05015e-05	0.00164137	5.42455e-05	0.000492088	0.000778674	0.000951144	0.00128986	0.00201653	0.00232985	0.00317865	0.000316726	0.00291715	0.00251458	0.00240216	0.0032486	0.00318006	0.00219617	0.001696	0.00207984	0.00140113	0.000637841	0.000129964	0.00114071	0.000813344	0.000164341	0.000172603	0.00335315	0.00330139	0.00209348	0.00194063	0.00253159	0.00276319	0.00138876	0.000962097	0.000222164	0.000841684	0.000203419
Phytosphingosine	15.187	117.062	0.000118309	1.09177e-05	5.48106e-05	3.67934e-05	1.67796e-05	5.38389e-05	6.39991e-05	2.92301e-05	1.40274e-05	1.36509e-05	9.50134e-05	1.10031e-05	0.000124287	1.34713e-05	2.56056e-05	1.25546e-05	4.9769e-05	6.1166e-05	4.30006e-05	3.84224e-05	6.15273e-05	3.9696e-05	4.91242e-05	3.32617e-05	5.5768e-05	4.47036e-05	4.31026e-05	3.26145e-05	4.22098e-05	1.28165e-05	2.24619e-05	2.85628e-05	4.59608e-05	1.96197e-05	7.3419e-05	2.20319e-05	3.42964e-05	2.48251e-05	1.05685e-05	3.42347e-05	3.37854e-05	3.10265e-05	2.61396e-05	2.93958e-05	3.946e-05	3.96837e-05	1.75507e-05
Picolinic acid	6.574	180.088	3.92332e-06	3.94633e-06	5.40702e-06	4.23187e-06	5.10949e-06	6.34572e-07	4.94581e-06	5.56045e-06	4.49633e-06	4.77994e-06	1.30379e-06	6.50373e-06	6.24032e-05	6.12261e-06	7.97466e-06	5.45173e-06	2.83009e-06	2.95827e-06	3.91287e-06	3.21908e-06	4.67127e-06	3.33074e-06	3.69599e-06	2.57294e-06	2.47978e-06	2.92393e-06	3.27524e-06	3.58282e-06	2.2413e-06	3.63761e-06	4.16307e-06	2.68242e-06	2.9161e-06	2.93642e-08	5.30107e-05	2.48854e-06	8.97485e-07	3.91296e-08	2.96273e-06	1.86814e-06	1.19096e-06	1.49381e-06	1.22915e-06	2.28091e-06	1.98066e-06	1.67967e-06	2.74022e-06
Protocatechuic acid	11.271	193.088	0.00016285	2.97089e-05	3.01013e-05	2.48378e-05	2.69266e-05	2.03154e-05	2.34307e-05	2.11867e-05	2.4654e-05	5.24657e-05	3.14994e-06	7.49796e-05	1.83297e-05	4.69867e-05	9.12012e-05	5.15793e-05	2.85838e-05	2.1316e-05	2.09478e-05	2.46679e-05	2.37426e-05	3.01699e-05	2.75712e-05	4.57778e-05	4.55243e-05	2.72107e-05	4.28472e-05	2.99131e-05	2.58788e-05	3.46331e-05	2.44615e-05	3.009e-05	2.89042e-05	7.35881e-05	1.83724e-05	6.2617e-05	1.2664e-05	6.49966e-05	4.50176e-05	1.83177e-05	1.63552e-05	1.67283e-05	1.34844e-05	1.46143e-05	1.96991e-05	1.90479e-05	1.81358e-05
Pseudo uridine	13.601	79.0807	0.000160477	0.000165234	6.31162e-05	4.0919e-05	4.32521e-05	0.000133684	0.000101212	8.59945e-05	0.00019662	2.15067e-05	2.86926e-06	1.95438e-06	4.08182e-06	1.79205e-05	4.18097e-05	2.51829e-05	4.1886e-05	7.70405e-05	2.04143e-06	1.09007e-05	7.70702e-06	8.88335e-06	6.21988e-06	7.64256e-05	4.37129e-05	3.77025e-05	4.84662e-05	2.80649e-05	4.6805e-05	1.2858e-05	2.75009e-06	7.886e-05	0.000106719	5.82992e-05	4.38e-06	2.05478e-06	2.15531e-06	8.58551e-05	4.57406e-05	4.8163e-05	6.37784e-05	0.000123973	0.000111944	4.55152e-05	1.35989e-05	2.1105e-05	1.28369e-05
Psicose	11.688	103.026	0.00878634	0.00765669	0.00864167	0.00981342	0.00978867	0.00653859	0.00600932	0.00573379	0.00612692	0.0148073	0.00141128	0.0130742	8.43648e-06	0.00986285	0.00821635	0.0139932	0.011315	0.00837363	0.00484039	0.00567372	0.0114869	0.00536441	0.00522533	0.00586071	0.00506228	0.00564951	0.00554897	0.00566061	0.00534529	0.00684312	0.00634465	0.00756436	0.00563454	0.0089377	0.000129496	0.00113313	0.0067885	0.0083291	0.00914288	0.00634082	0.00624915	0.00387273	0.00664265	0.00662183	0.00654726	0.00617013	0.005996
Putrescine	27.894	174.146	5.12859e-05	5.07108e-05	1.16092e-05	6.38217e-05	6.97371e-05	9.09534e-05	6.94045e-05	1.00193e-05	0.000112877	1.09974e-05	2.78918e-05	1.92408e-05	4.6206e-05	5.77756e-07	4.53876e-06	3.81207e-07	1.19363e-05	1.51756e-05	4.60984e-05	7.44497e-05	8.86512e-06	8.84691e-05	7.75427e-05	2.39903e-05	6.22938e-05	8.11623e-05	4.7852e-05	4.53703e-05	3.60238e-05	4.4331e-06	3.08249e-05	3.7288e-05	4.17342e-05	7.31826e-08	1.69401e-05	3.22714e-05	2.33103e-05	1.1848e-05	3.85588e-07	5.57683e-07	4.64236e-07	0.00012596	5.72459e-07	6.5753e-07	1.40157e-05	1.89261e-05	2.99505e-05
Pyrogallol	19.727	342.215	0.000591593	0.000385751	0.000412085	0.000608265	0.000645563	0.000594376	0.000545091	0.000342757	0.000347301	0.000868628	0.000129778	0.00138379	0.000553771	0.000686599	0.00114162	0.000761287	0.000442082	0.000444473	0.000460288	0.000423235	0.00121232	0.000367656	0.000411736	0.000308525	0.000549425	0.000625557	0.000594699	0.000441986	0.000417135	0.000192525	0.00022554	0.00031122	0.000371308	0.00117173	0.000223552	0.00106476	0.000182756	0.000967811	0.000468449	0.000333776	0.000536992	0.000674333	0.000266731	0.000294624	0.000344022	0.000328802	0.000460138
Pyrophosphoric acid	6.776	299.05	0.0111454	0.00975694	0.0112088	0.0100883	0.00823264	0.00590103	0.00620785	0.00439815	0.00647896	1.8859e-06	6.34973e-05	0.00270573	3.07106e-06	0.00402957	0.00429108	0.00254808	0.00637075	0.0060315	0.00404112	0.00508285	0.00376958	0.00505939	0.00581405	0.00583527	0.00625438	0.00662936	0.00661965	0.00581405	0.00533121	0.00898624	0.00277798	0.00636154	0.0067961	3.46428e-05	4.52374e-08	2.82645e-07	0.00246576	7.21278e-08	0.00150212	0.00376013	0.00227147	0.00399124	0.00172992	1.10367e-05	0.00553561	0.00415779	0.00569233
Quinic acid	21.928	345.176	0.00129698	0.00122717	0.00118297	0.000809268	0.000869313	0.000728879	0.00087633	0.000745484	0.000792181	0.00100392	0.000949509	0.0013141	0.00218731	0.000981604	0.00473682	0.00124489	0.00117112	0.00239226	0.0012625	0.00126359	0.000609203	0.000635758	0.00060841	0.000708058	0.000753749	0.000204787	0.000490974	0.000431056	0.000457304	0.000320264	0.000687546	0.00069854	0.000663268	0.00150486	0.00142076	0.00602472	0.000424892	0.00135791	0.000779121	0.000888792	0.000480461	0.000416448	0.000601198	0.000570953	0.000480391	0.00053165	0.000592259
Quinolinic acid	22.137	147.076	0.00955654	0.00943315	0.00655844	0.00891131	0.000552181	0.0060931	0.0074456	0.00570476	0.00555717	0.00157615	0.00286845	0.00157925	0.00310387	0.00425993	0.00517348	0.00558033	0.00830202	0.0083016	0.00548796	0.00656594	0.00952601	0.00617131	0.00644384	0.00739121	0.00597195	0.00672715	0.00706128	0.00657518	0.00532446	0.00647328	0.00633708	0.0075482	0.00677999	0.000558514	0.0038781	5.78679e-05	0.00405032	0.000825502	0.000312413	0.00365696	0.00317417	0.00238692	0.000641489	0.00396081	0.00665696	0.00488774	0.00343888
Rac. glycerol-3-phosphate	13.716	136.116	1.63247e-05	1.06894e-05	9.36808e-07	7.1789e-06	1.37158e-05	1.17996e-06	1.98647e-05	1.23301e-05	2.01613e-06	3.7852e-07	1.95414e-06	1.68091e-06	1.42128e-05	5.44815e-07	2.58572e-06	2.80848e-06	1.59871e-06	4.56839e-06	8.04652e-06	1.33958e-05	5.49197e-06	9.33649e-06	8.63173e-06	4.13178e-06	1.51413e-05	1.84305e-05	1.08283e-05	1.2261e-05	1.46246e-05	6.3837e-06	1.01323e-05	2.21724e-05	2.42909e-05	8.20357e-07	2.32004e-05	3.90805e-06	8.97492e-07	2.95382e-06	1.58393e-06	7.18715e-06	6.63182e-06	6.134e-06	4.98023e-06	4.27222e-06	6.95722e-06	6.25909e-06	1.15263e-06
Raffinose	41.002	361.136	0.000126616	0.000172727	3.51037e-05	0.000117239	0.00012734	7.6017e-05	0.000165563	0.000130617	6.11313e-05	7.1261e-05	0.00779146	0.000269171	0.000618044	0.000238781	0.000255629	0.000131672	0.000150507	0.000194059	0.000296152	0.000316072	6.01215e-05	0.000337122	0.000239176	0.00035923	0.000242707	0.000140512	0.000225196	0.00028579	0.000377169	0.000152508	0.00031749	0.000335336	0.000321276	0.000321444	0.00495345	0.00195567	0.00199825	0.00107378	0.000639442	0.00194172	0.00180683	0.00137174	0.00158941	0.00188396	0.00148807	0.00111332	0.00105013
Ribitol	19.888	73.041	0.00979019	0.00241761	0.00646489	0.00482104	0.00327005	0.00405553	0.00835744	0.00458025	0.00378286	0.00411345	0.00565823	0.00561913	0.00324632	0.00914798	0.00820366	0.00650366	0.00790173	0.00888928	0.000911309	0.0082703	0.000317366	0.00760952	0.00324619	0.00335705	0.00320122	0.0047632	0.00773078	0.00243484	0.00469354	0.000695241	0.00774002	0.00614344	0.00660615	0.00371723	0.00133361	0.000467726	0.00484603	0.00303052	0.00277085	0.00252177	0.00449864	0.00606186	0.00521449	0.00725575	0.0047656	0.00703793	0.00849098
Ribose-5-phosphate	8.478	68.0277	8.79594e-05	0.000102497	9.66162e-05	0.000139508	0.00015138	8.12837e-05	0.000113827	9.06123e-05	9.02107e-05	4.90214e-05	4.50246e-06	6.22006e-05	8.19992e-06	5.00952e-05	7.39215e-05	4.74403e-05	0.000110463	0.000109658	0.000103374	0.000100961	0.000105496	0.000116493	8.87615e-05	0.000107345	8.59997e-05	7.08923e-05	8.6641e-05	0.000120943	9.65894e-05	9.35667e-05	0.000111775	0.000122844	9.1813e-05	7.05296e-05	2.73939e-05	7.58548e-06	0.00010907	0.000108517	4.72687e-05	9.9855e-05	0.000100388	0.000135299	0.000156826	0.000153408	0.000106546	0.000101685	0.000102168
S-Adenosyl-L-methionine	10.198	276.188	3.92836e-06	5.05079e-06	5.0388e-06	3.02815e-06	4.08674e-06	4.57605e-06	2.69905e-06	5.21488e-06	2.99308e-06	3.22244e-07	1.08562e-06	1.61276e-06	8.1005e-06	1.49779e-07	1.85524e-06	1.37691e-06	4.63083e-07	1.16426e-06	3.681e-06	3.97503e-06	1.94605e-06	3.67228e-06	5.59193e-06	5.24216e-06	3.1047e-06	6.06274e-06	5.71162e-06	4.19327e-06	3.56533e-06	3.43069e-06	3.5929e-06	2.8014e-06	4.29538e-06	2.13536e-06	4.15387e-06	1.1618e-06	8.66377e-07	4.59506e-07	2.84476e-06	3.13181e-06	2.39327e-06	2.35716e-06	1.20363e-07	3.78876e-07	1.65089e-06	2.60463e-06	1.48218e-07
Salicyl alcohol-beta-glucoside	32.068	361.07	0.0115416	0.010577	0.0117028	0.0124574	0.0131596	0.00961958	0.00931707	0.0082672	0.00909331	0.025374	0.00105499	0.0201087	0.0055802	0.0190908	0.012553	0.0262685	0.014486	0.012275	0.00694169	0.00724866	0.0147158	0.00749109	0.00765481	0.00775308	0.00716623	0.00851445	0.0081259	0.00793213	0.00769751	0.00976022	0.00945182	0.0097911	0.0079894	0.0151396	0.0056784	0.0026579	0.00891152	0.0139612	0.0194363	0.00896733	0.00885473	0.00785795	0.00970238	0.0100389	0.00941643	0.00878366	0.00831179
Sarcosine	7.513	165.076	3.484e-06	2.50081e-06	1.43422e-06	1.73933e-06	2.44687e-06	2.02123e-06	4.38719e-06	1.18542e-05	3.89255e-06	1.19836e-05	1.04447e-05	7.65572e-06	5.04635e-06	7.9431e-06	6.95407e-06	3.80287e-06	5.86385e-06	5.06973e-06	8.55962e-06	7.56782e-06	1.61039e-05	4.16917e-06	4.78675e-06	3.88739e-06	1.62917e-06	7.60237e-06	3.82991e-06	5.24228e-06	1.84336e-06	3.54667e-06	5.4923e-06	1.93368e-06	2.17097e-06	2.69949e-06	1.30732e-06	2.6145e-06	9.13886e-07	3.19862e-08	1.38516e-06	8.65836e-07	1.69616e-06	5.70858e-06	2.31186e-06	2.47384e-06	6.76533e-06	7.60517e-06	7.96025e-06
S-Carboxymethyl-L-cysteine	7.968	73.0657	0.000223711	0.000220655	0.000132537	0.000235689	0.000230645	0.000168622	0.000239484	0.00022311	0.000176849	0.000538381	7.96877e-05	0.00084375	8.22794e-05	0.00040159	0.000371325	0.000437089	0.000347722	5.04948e-05	0.00047566	0.000122013	0.000234393	0.00023637	0.000198233	0.000206722	0.000211363	0.00161437	0.000284838	0.000267728	0.000229692	0.00188967	0.000200316	0.00022054	0.000236626	0.000488326	0.000212748	0.000160076	0.000485325	0.000201148	0.000223893	0.000262847	0.000436811	0.000483305	0.000291722	0.000698837	0.000262334	0.00027102	0.000310604
Sebacic acid	8.189	129.086	6.09176e-05	6.69642e-05	4.30597e-05	8.56584e-05	6.29287e-05	2.61325e-05	4.38342e-05	2.84166e-05	2.6546e-05	7.03378e-05	4.64158e-05	6.47041e-05	0.000119162	6.18241e-05	3.15103e-05	4.87372e-05	5.79337e-05	5.13015e-05	6.00618e-05	6.07562e-05	4.96506e-05	5.46565e-05	5.55838e-05	4.18688e-05	4.21664e-05	4.24733e-05	3.77425e-05	6.16483e-05	4.79071e-05	4.70778e-05	2.75672e-05	5.07545e-05	5.49909e-05	8.62802e-05	4.71471e-05	1.04968e-05	1.87405e-05	4.56805e-05	3.46796e-05	2.02643e-05	2.38959e-05	2.07542e-05	2.31273e-05	1.98426e-05	4.02009e-05	3.73841e-05	5.15771e-05
Serotonin	25.055	174.144	5.71385e-05	6.32025e-05	0.000195959	0.000145328	0.000136344	0.00011163	5.43674e-05	1.99395e-05	0.000247228	3.39155e-05	9.87123e-06	4.7506e-05	2.79027e-05	1.90111e-05	5.0863e-05	2.86888e-05	4.59937e-05	9.94546e-05	7.987e-05	5.38395e-05	0.00109182	4.61418e-05	9.09054e-05	0.000140322	8.62955e-05	0.00414077	0.000175379	0.000224788	0.000263954	0.00254921	2.54034e-05	5.86947e-05	0.000265612	0.000104058	2.27253e-05	1.35315e-05	1.32931e-05	5.90424e-05	2.48184e-05	2.29354e-05	1.94014e-05	3.12073e-05	1.79631e-05	1.79689e-05	0.000109472	7.11471e-05	7.74101e-05
Shikimic acid	32.628	240.142	0.00221295	0.00219082	0.00171283	0.00123124	0.00150332	0.00193895	0.00175879	0.00202361	0.00235869	0.0128946	0.00369994	0.0110303	0.00296173	0.00939349	0.00877379	0.00965206	0.000494813	0.0106253	0.00101536	0.000861382	0.00152684	0.000505062	0.000643675	0.000648705	0.00117105	0.000819287	0.000849907	0.00102094	0.000347656	0.000790932	0.00842722	0.00764738	0.00460153	0.0124364	0.00129648	0.00885623	0.00786366	0.0101206	0.0119526	0.0086927	0.00715969	0.00780445	0.00809162	0.00872921	0.00790058	0.0076038	0.00728269
Sinapic acid	14.042	338.137	0.000153149	9.64863e-05	0.000141641	0.000129757	0.000167125	0.000136163	0.0001863	0.000144727	0.000158029	4.90161e-05	3.54382e-06	2.62262e-05	0.000127153	6.62252e-05	4.73053e-05	5.54455e-05	5.64605e-05	6.45858e-05	0.000199776	0.000182283	7.90374e-05	0.000206191	0.000189723	0.000202736	0.000117197	9.85339e-05	0.000118712	0.00015207	0.000154835	0.000124809	0.000170562	0.000152841	0.000121736	4.54033e-05	2.73774e-05	8.85102e-07	0.000115682	8.58711e-05	4.11508e-05	0.00025316	0.000162189	0.000112236	0.000145938	0.000166386	0.000123827	0.000148721	0.000101802
Sinapinic acid	12.876	338.159	3.82601e-06	2.07772e-06	4.21126e-07	5.63917e-06	5.23153e-06	4.77576e-06	5.76808e-06	7.23681e-06	5.9219e-06	4.7934e-06	8.92398e-07	2.39983e-06	5.61498e-07	8.11508e-06	6.07976e-06	3.38177e-06	2.78532e-06	1.35853e-06	2.75551e-06	2.04232e-06	8.73793e-07	3.22019e-06	2.96846e-06	2.81009e-06	1.36797e-06	1.9386e-06	1.85077e-06	2.21958e-06	1.84006e-06	1.82038e-06	2.9317e-06	2.11972e-06	1.77486e-06	1.96597e-06	4.14053e-06	1.05626e-06	2.73247e-06	3.66522e-06	1.46533e-06	4.44968e-06	2.0668e-06	1.47966e-06	3.63097e-06	3.87079e-06	2.18566e-06	2.61817e-06	2.09637e-06
Sinigrin	29.228	145.132	7.79407e-05	6.97321e-05	6.66506e-05	4.08302e-05	5.65439e-05	8.75499e-05	0.000108063	0.00010276	6.25631e-05	0.000823779	0.0020303	0.00108811	0.00337882	0.000520857	0.000660803	0.000690071	0.00046401	0.000440631	0.000151814	0.000139997	5.23574e-05	8.15491e-05	6.25484e-05	7.7411e-05	5.07904e-05	5.16602e-05	5.45001e-05	4.54459e-05	7.09943e-05	4.21203e-05	0.000265249	0.000294351	0.000116555	0.00178013	0.0038175	0.00147117	0.000516219	0.00105959	0.000600634	0.00107409	0.00040391	0.000959538	0.000666362	0.000804686	0.000665703	0.00042279	0.00067578
Sorbitol-6-phosphate	30.785	387.144	0.000207046	0.000100127	0.000104574	6.25703e-05	6.03574e-05	4.97096e-05	6.59702e-05	3.96113e-05	6.89627e-05	2.3204e-05	1.76069e-06	1.75788e-05	7.76568e-05	2.64735e-05	1.55025e-05	2.90482e-05	6.80276e-05	5.56264e-05	5.0395e-05	5.98109e-05	3.88903e-05	5.14964e-05	6.12886e-05	6.75003e-05	9.6827e-05	6.0902e-05	6.57351e-05	5.62008e-05	6.30843e-05	6.06303e-05	4.75404e-05	6.23371e-05	9.23304e-05	2.36794e-05	3.4762e-06	7.9266e-06	1.90517e-05	2.13566e-05	9.13696e-06	3.38709e-05	2.32181e-05	3.10899e-05	1.9833e-05	2.00027e-05	2.61553e-05	2.79344e-05	2.96641e-05
Spermidine	23.737	144.164	9.0479e-06	1.60004e-05	1.93731e-05	9.88428e-06	9.83573e-06	1.18943e-05	7.95161e-06	3.21213e-06	1.57725e-05	2.20319e-05	0.000122513	3.10752e-05	0.000105397	1.37351e-05	1.15723e-05	9.56136e-06	9.62322e-06	9.84024e-06	1.64046e-05	8.31317e-06	5.59689e-05	9.34848e-06	9.08331e-06	6.63138e-06	1.89246e-05	1.34742e-05	1.92448e-05	1.22975e-05	1.29863e-05	1.06604e-05	1.33031e-05	7.3448e-06	9.75191e-06	6.92419e-05	8.56207e-05	0.000161013	6.70257e-06	5.49979e-05	1.4826e-05	6.76691e-06	8.37591e-06	1.26356e-05	5.55134e-06	4.42733e-06	8.4146e-06	1.15352e-05	1.15024e-05
Spermine	10.427	142.158	8.3088e-06	1.01321e-05	7.14092e-06	1.07604e-05	1.20675e-05	7.45993e-06	1.71885e-05	9.22142e-06	5.78394e-06	1.02868e-05	1.13342e-05	1.32648e-05	2.89672e-05	8.72201e-06	4.08521e-05	7.88164e-06	9.1208e-06	7.43125e-06	1.12094e-05	1.54884e-05	8.17713e-06	8.77834e-06	9.88854e-06	8.54358e-06	1.54454e-05	1.39092e-05	8.34558e-06	8.64101e-06	6.54408e-06	5.36971e-06	8.68537e-06	8.27729e-06	8.97786e-06	1.53746e-05	2.16099e-05	5.57597e-05	6.73468e-06	1.45515e-05	6.71196e-06	1.58704e-05	1.3402e-05	1.25004e-05	9.46918e-06	8.43771e-06	8.39851e-06	8.59913e-06	7.67168e-06
Stearic acid	36.274	390.235	0.006647	0.00306462	0.00347423	0.00291104	0.00287812	0.00382037	0.00507927	0.00241572	0.00464433	0.000763963	0.000762577	0.000868707	0.00239984	0.000805448	0.00157544	0.000896865	0.00249596	0.00290071	0.00161289	0.00230775	0.00544725	0.00186366	0.00283276	0.0024009	0.0031582	0.0028033	0.00336158	0.00147665	0.002602	0.00340149	0.00205575	0.00194243	0.00229663	0.00108681	0.00204619	0.000634633	0.00155761	0.00121982	0.000494022	0.00171593	0.00149725	0.00159929	0.00170855	0.00180549	0.00287767	0.00253027	0.00112624
Succinic acid	21.073	217.092	0.000147925	9.93394e-05	0.000475701	9.88078e-05	9.61696e-05	0.00128724	0.000103562	0.000171468	0.00111055	4.55658e-05	0.000416357	0.000148248	0.000562561	5.69208e-05	0.00127956	3.98758e-05	5.96176e-05	6.17832e-05	6.70972e-05	6.18511e-05	0.000538317	6.91978e-05	7.34738e-05	5.90098e-05	8.08464e-05	0.00133956	8.19326e-05	6.54839e-05	6.37586e-05	0.00106573	0.000813299	7.60019e-05	7.62089e-05	6.77013e-07	0.000579493	0.000107227	4.93218e-05	9.2657e-07	2.31509e-05	9.69943e-05	0.0013328	2.33699e-05	0.000777797	0.00089957	4.68051e-05	5.81944e-05	4.37989e-05
Sucrose	107.674	362.166	0.0072529	0.00646178	0.006083	0.00724214	0.00726189	0.00562946	0.00499639	0.00457673	0.00537767	0.009332	0.00639189	0.0177735	0.00566886	0.00740222	0.0150979	0.0205102	0.00665832	0.0150451	0.00434466	0.00592368	0.0073773	0.00467595	0.00519722	0.00533539	0.00442187	0.0052814	0.00553771	0.00454329	0.00435118	0.00501203	0.0115712	0.0126339	0.00523428	0.00682963	0.00706904	0.00372365	0.0118909	0.00733481	0.018818	0.0116628	0.0120027	0.0100734	0.00539204	0.00187624	0.00546714	0.00504561	0.010985
Syringic acid	11.082	217.141	0.000310548	0.000607172	0.000458548	0.00043025	0.000498914	0.0010861	0.000716607	0.000704293	0.000609175	1.28271e-05	0.000144261	1.4607e-05	0.000192711	6.00863e-06	1.15009e-05	1.00089e-05	0.0027452	0.00415458	0.00133383	5.37063e-05	0.000361238	0.000855115	0.000799624	0.00390342	0.00372986	0.000559407	0.00369606	0.000363989	0.000406289	7.77914e-07	0.000599694	0.000426657	0.000490034	1.17579e-05	0.000960738	0.00763594	2.05707e-06	8.7585e-06	4.62185e-06	9.38179e-07	0.000508254	0.00147706	0.000114367	0.000178341	0.000180384	0.00047082	0.000262604
Tartaric acid	20.028	292.158	0.0002471	0.000271568	0.000217609	0.000186868	0.000162279	0.000387986	0.000323009	0.000287744	0.000291491	9.47054e-05	2.45638e-05	0.000118795	0.000806196	8.34805e-05	0.00015905	6.31751e-05	8.16974e-05	8.8855e-05	0.000521615	0.000498411	0.000131632	0.000349898	0.000433219	0.000309312	0.000337923	0.0003183	0.000256809	0.000181601	0.000190598	0.000268424	0.000182085	0.000166786	0.000392113	0.000272725	8.42208e-05	1.00015e-05	0.000347424	0.000338734	0.000129399	0.000340919	0.000267885	0.000257555	0.000209874	0.000225237	0.000223272	0.000257362	0.000402955
Theanine	11.184	273.025	1.91647e-06	2.39884e-06	1.37557e-06	1.5279e-06	2.18453e-06	1.64413e-06	2.22272e-06	0.000148145	2.03368e-06	0.00027396	0.000245508	1.65403e-06	0.00295513	0.000125049	1.87993e-06	7.84217e-05	2.36581e-06	2.27607e-06	3.76111e-06	4.07382e-06	1.2677e-06	2.17594e-06	0.0039581	0.00330431	7.04545e-06	6.43198e-06	0.00360449	2.22468e-06	1.8501e-06	3.03225e-06	2.73322e-06	1.43084e-06	1.37301e-06	3.08146e-06	0.00141361	5.86184e-05	3.08298e-06	3.52931e-06	1.60975e-06	3.84645e-06	0.00084335	3.02217e-05	0.000171615	2.37925e-06	2.57026e-06	3.44728e-06	3.01778e-06
Threonic acid	8.595	151.129	1.89225e-05	1.67913e-05	6.31472e-05	4.34567e-05	3.05095e-05	5.13639e-05	2.94364e-05	2.24148e-05	2.79191e-05	9.06794e-06	0.000205677	9.20596e-06	0.000136535	3.5962e-06	9.02685e-06	2.78277e-06	5.44849e-06	5.19467e-06	5.20015e-05	5.0874e-05	3.16614e-05	3.9961e-05	4.91994e-05	2.28607e-05	3.36338e-05	4.45769e-05	2.5918e-05	3.30838e-05	3.73196e-05	4.16138e-05	3.22064e-05	2.13593e-05	3.00463e-05	1.17327e-05	0.000125989	7.25796e-06	5.01184e-06	1.10133e-05	3.38584e-06	3.66872e-06	6.09433e-06	4.23253e-05	7.00417e-06	4.37008e-06	2.36153e-05	1.41698e-05	1.3908e-05
Thymine	8.251	83.0812	9.84803e-07	1.04816e-06	1.14537e-05	5.38842e-06	1.08051e-06	5.64686e-06	3.83312e-06	2.61661e-06	9.86345e-06	1.14328e-06	1.15564e-05	1.60392e-06	0.000132485	1.33501e-06	1.5167e-06	1.32011e-06	1.67832e-06	1.6576e-06	4.06348e-06	5.86229e-06	3.84268e-05	5.44013e-06	5.72884e-06	7.0092e-06	4.9195e-06	7.40771e-05	6.03703e-07	7.34293e-07	8.99085e-07	6.03189e-05	8.41206e-07	8.85259e-07	9.75269e-06	2.13288e-06	6.17356e-05	3.58563e-06	2.67732e-06	8.58104e-06	5.66064e-07	5.32165e-07	1.07586e-06	5.67322e-07	4.22329e-07	2.42291e-06	6.62548e-06	6.95588e-07	5.37861e-06
Tranexamic acid	9.296	174.161	3.24969e-05	3.85457e-05	4.98623e-05	5.274e-05	4.66553e-05	3.70568e-05	2.66426e-05	3.34625e-05	3.66192e-05	2.99937e-06	9.85697e-06	6.04528e-06	1.90693e-05	4.88351e-06	8.77153e-06	4.96826e-06	2.5978e-05	1.70834e-05	2.89847e-05	2.00443e-05	5.35167e-05	4.30386e-05	4.45194e-05	2.29546e-05	2.53946e-05	3.24978e-05	2.57811e-05	3.4417e-05	2.7504e-05	3.71057e-05	2.91267e-05	2.96496e-05	2.74819e-05	8.22932e-06	1.11542e-05	6.89047e-06	8.84677e-06	2.43113e-05	8.37853e-06	8.25575e-06	5.40157e-06	9.41528e-06	6.99196e-06	6.76006e-06	1.87194e-05	1.8733e-05	2.32396e-05
Trans-4-hydroxy-L-proline	7.852	158.114	4.8416e-05	5.18164e-05	5.16906e-05	3.94166e-05	3.94043e-05	8.13845e-05	4.43742e-05	4.93478e-05	6.08538e-05	1.66163e-05	1.21417e-06	2.36719e-05	3.42008e-05	1.56779e-05	1.82773e-05	8.95336e-06	1.26853e-05	1.90496e-05	6.08851e-05	5.46238e-05	1.90949e-05	5.08096e-05	5.48703e-05	3.62041e-05	5.34036e-05	5.02783e-05	4.70706e-05	4.25605e-05	4.71546e-05	4.15031e-05	5.61622e-05	4.1775e-05	6.14467e-05	7.15746e-06	1.40767e-05	7.40133e-06	1.2051e-05	2.83793e-06	7.4811e-06	1.93243e-05	2.59619e-05	4.30174e-05	1.6017e-05	1.33003e-05	1.8002e-05	2.70075e-05	2.53952e-05
Trisaccharide	17.297	73.0458	0.000252358	3.6673e-05	3.67681e-05	5.97694e-05	5.77403e-05	6.29498e-05	7.0474e-05	0.000271208	5.2773e-06	3.90038e-05	0.00369603	4.04973e-05	0.00360039	3.49079e-05	0.000327478	0.000353278	0.000315053	0.00034752	0.000116947	0.000133272	0.000305856	0.00057905	0.000469182	0.000624686	0.000605729	1.38507e-05	0.000253852	9.36639e-05	0.000136224	3.39386e-05	9.667e-05	9.66022e-05	0.00041122	0.000408566	0.0034133	0.00149637	0.00155314	0.00103161	0.000524988	0.00165384	0.000659153	0.000832828	0.000566985	0.000708127	8.63199e-05	0.000677332	0.000793062
Tryptamine	8.735	174.177	8.80858e-05	8.75941e-05	0.000126344	1.5828e-05	0.000124526	9.8969e-05	9.32178e-07	6.10651e-05	3.24387e-06	7.75566e-06	3.12948e-06	1.10724e-05	1.63255e-05	8.38421e-06	1.19666e-05	1.32171e-05	6.98118e-05	5.54917e-05	6.19499e-05	4.97413e-05	0.000160041	6.17952e-05	6.38754e-05	3.98049e-05	4.72111e-05	7.91559e-05	6.04775e-05	6.32008e-05	4.72221e-05	8.88308e-05	8.5685e-06	6.99781e-05	5.52325e-05	8.72584e-06	5.82037e-06	8.10832e-07	7.54649e-06	1.01312e-05	4.37976e-06	1.02172e-05	1.42778e-05	1.82906e-05	1.60675e-05	1.01612e-05	3.49999e-05	4.28997e-06	3.86688e-05
Tryptophol	10.789	202.128	3.77422e-05	3.55533e-05	4.99095e-05	4.0876e-05	3.2892e-05	7.99613e-05	4.75552e-05	5.07509e-05	5.12725e-05	1.43734e-05	1.38947e-05	8.09918e-06	5.65714e-05	4.8419e-06	1.08331e-05	6.628e-06	8.06235e-06	2.05048e-05	5.25744e-05	4.53998e-05	1.93918e-05	8.10931e-05	8.19726e-05	4.54006e-05	5.14533e-05	4.21663e-05	4.10933e-05	2.46204e-05	2.63203e-05	2.38451e-05	5.51538e-05	5.29458e-05	5.65222e-05	3.16595e-05	3.93805e-06	3.50969e-06	3.00186e-05	1.571e-05	1.31861e-05	2.63883e-05	1.15066e-05	9.40952e-06	1.96004e-05	3.66626e-05	3.85172e-05	1.84785e-05	4.1924e-05
Tyramine	23.163	174.172	0.00104877	0.000881934	0.000931036	0.00112619	0.00123043	0.000851647	0.000830456	0.000810972	0.000765837	0.000308903	0.00333211	0.000191177	0.00442798	0.000257373	0.000304901	0.000215117	0.00138898	0.00117993	0.00131198	0.00130322	0.00122848	0.00121113	0.00110329	0.000784069	0.000901963	0.00087611	0.000773552	0.00107782	0.00106576	0.00108875	0.000687077	0.000990203	0.000930894	0.000628737	0.00424402	7.52433e-05	0.000650111	0.000792913	0.000349162	0.000656789	0.000811056	0.000799698	0.000656774	0.000589719	0.000981591	0.000996697	0.00114864
UDP-GlcNAc	7.904	103.102	4.11929e-05	3.53443e-05	3.95111e-05	4.48695e-05	4.8506e-05	1.05123e-05	2.78029e-05	2.89305e-05	2.64494e-05	7.8483e-06	2.16214e-05	1.46125e-05	0.00013343	1.18795e-05	1.65419e-05	1.14785e-05	4.85872e-05	4.00187e-05	2.44074e-05	2.60426e-05	4.97969e-05	2.3867e-05	2.38081e-05	2.1515e-05	2.04221e-05	2.30261e-05	2.35831e-05	4.26818e-06	2.53285e-05	2.95746e-05	2.31765e-05	3.31513e-05	2.72056e-05	2.00142e-05	3.39542e-05	1.11095e-05	1.09192e-05	1.18467e-05	1.3636e-05	8.88612e-06	1.17405e-05	8.73608e-06	1.4798e-05	1.19743e-05	2.53915e-05	2.51338e-05	2.45797e-05
UDP-glucuronic acid	9.657	241.13	1.47462e-05	3.38187e-05	1.16122e-05	4.006e-05	3.7839e-05	9.05897e-06	3.64376e-05	3.13348e-05	1.45539e-05	0.000280281	2.34403e-06	0.000697496	1.7751e-06	0.000245118	0.000201288	0.000196872	7.2678e-05	2.94841e-05	2.38351e-05	2.43776e-05	2.16719e-05	2.6178e-05	3.84454e-05	2.91093e-05	5.79439e-05	1.39734e-05	1.11264e-05	8.15856e-06	6.95334e-05	1.86601e-05	2.09366e-05	2.8255e-05	6.33279e-06	0.000481907	2.56273e-06	4.87453e-06	5.29212e-06	0.000335293	3.38021e-05	1.47842e-05	0.000135122	0.000180649	2.25574e-06	2.17056e-05	9.57837e-06	1.97884e-05	3.39443e-05
Unknown	6.239	72.9824	0.00153011	0.00150694	0.00135843	0.00180496	0.0020311	0.00311554	0.00447546	7.88236e-05	0.00279427	0.000905893	2.4229e-05	0.00164798	0.00266976	0.00424472	0.00698826	0.00229463	0.00283843	0.00330189	0.00524576	0.00554772	0.00153843	0.00426021	0.0043751	0.00252465	0.0041735	0.00346017	0.00435338	0.00542778	0.00551261	0.00273514	0.00235506	0.00216833	0.00300141	6.62752e-06	0.000584508	0.000122851	0.00519793	2.59602e-05	0.00274177	0.00598964	0.00582613	0.00626505	0.00424765	0.00466738	0.00445096	0.00500264	0.00620211
Unknown	6.256	144.137	0.00306065	0.00316086	0.00335944	0.00375411	0.00407169	0.0072083	0.00721834	0.00697194	0.00668471	0.00093209	0.000158704	0.00191555	0.000513609	0.00536507	0.00843716	0.00268848	0.00422028	0.00497349	0.00644388	0.0068709	0.00400389	0.00637658	0.00647711	0.0047309	0.00617824	0.00688802	0.0065886	0.00705423	0.00660224	0.00685186	0.00534718	0.00408038	0.00523018	7.8659e-06	6.72608e-05	2.90725e-06	0.00666324	6.25411e-06	0.00342962	0.0072445	0.00707921	0.00723572	0.00564833	0.00649285	0.00602779	0.00676737	0.00730099
Unknown	6.724	117.116	0.000871836	0.00132674	0.000828652	0.00129088	0.00170135	8.89353e-05	0.00132277	0.0018423	0.00109237	0.00105609	2.55604e-05	0.00129427	0.00020422	0.000922842	0.00113746	0.000812682	0.000835749	0.000935139	0.0014909	0.00129003	0.00118405	0.00159387	0.00121749	0.00135501	0.000936159	0.000891468	0.00129448	0.00112387	0.00115838	0.000761458	0.00150009	0.00107126	0.00098336	7.84069e-05	0.000127977	8.49265e-06	0.000860384	1.88929e-06	0.000730827	0.000921063	0.000750196	0.000937601	0.00183808	0.000953864	0.0011892	0.00119348	0.0011135
Unknown	6.729	299.032	0.0111439	0.00975501	0.0112088	0.0100891	0.00823227	0.00590133	0.00620766	0.00439613	0.00647919	0.00298133	0.00890343	0.00270573	0.00648097	0.00402952	0.00429108	0.0025479	0.00637075	0.0060315	0.00404114	0.00508276	0.00376958	0.00505915	0.00581389	0.00583536	0.00625407	0.0066283	0.00661916	0.00581402	0.00533074	0.00898782	0.00277791	0.0063613	0.00679549	0.000283161	0.00423863	1.7984e-07	0.00246527	1.41528e-06	0.00150212	0.00375985	0.00227112	0.00399945	0.00172992	0.00136385	0.00553561	0.00415769	0.00569201
Unknown	6.729	299.032	0.0111439	0.00975501	0.0112088	0.0100891	0.00823227	0.00590133	0.00620766	0.00439613	0.00647919	0.00298133	0.00890343	0.00270573	0.00648097	0.00402952	0.00429108	0.0025479	0.00637075	0.0060315	0.00404114	0.00508276	0.00376958	0.00505915	0.00581389	0.00583536	0.00625407	0.0066283	0.00661916	0.00581402	0.00533074	0.00898782	0.00277791	0.0063613	0.00679549	0.000283161	0.00423863	1.7984e-07	0.00246527	1.41528e-06	0.00150212	0.00375985	0.00227112	0.00399945	0.00172992	0.00136385	0.00553561	0.00415769	0.00569201
Unknown	6.744	158.184	0.000848703	0.00093297	0.000953283	0.0023572	0.00294254	0.0046476	0.00540075	0.00588521	0.00363587	0.000661104	7.04887e-06	0.00112415	0.000618465	0.00376293	0.00530707	0.00156565	0.00230916	0.0025596	0.00606374	0.00645656	0.00321764	0.00552409	0.00530112	0.00275001	0.00299915	0.00356103	0.00403196	0.00577258	0.00514093	0.00289221	0.00289632	0.00201056	0.00169967	0.000180271	1.57405e-05	2.66431e-06	0.00496095	3.24857e-06	0.00300622	0.0038156	0.0043062	0.0031948	0.00371348	0.00347619	0.0027821	0.00280905	0.00307434
Unknown	6.756	130.107	0.000135912	0.000159219	0.000178083	0.000177567	0.000172052	0.000178391	0.000175866	0.000275802	0.000155658	7.65239e-05	1.91238e-05	0.000100339	7.89996e-05	0.000118178	0.000158067	7.22695e-05	7.88677e-05	8.61991e-05	0.000259016	0.000213604	0.000114827	0.000218707	0.000209633	0.000134318	0.00013959	0.000139594	0.000143803	0.000147175	0.000186918	7.09707e-05	0.000125708	0.000109456	0.000152778	1.89585e-05	6.59721e-05	3.62976e-06	0.000117704	2.97431e-06	0.000109782	0.000115204	0.000133907	0.000115295	0.000136454	0.000102883	0.000103354	0.000120487	0.000176483
Unknown	6.79	158.161	0.000848172	1.72924e-06	0.000953283	0.00235719	0.00294243	0.00464753	0.00540073	0.00589478	0.00363549	7.08084e-07	3.76342e-06	1.41466e-06	0.000616006	9.82135e-07	0.00530707	0.00156565	0.00230916	0.0025596	0.00606354	0.00645656	0.00321764	0.00552409	0.00530112	0.00274997	0.00299915	0.0035605	0.00403196	0.00577281	0.00514086	0.0028923	0.00289618	0.00201056	0.00169957	5.27951e-06	6.96285e-06	5.50569e-06	0.000158969	3.24857e-06	0.00300617	0.000172928	0.00430611	0.000397688	0.00371348	0.00347614	0.00278196	0.00280905	0.00307423
Unknown	6.79	158.161	0.000848172	1.72924e-06	0.000953283	0.00235719	0.00294243	0.00464753	0.00540073	0.00589478	0.00363549	7.08084e-07	3.76342e-06	1.41466e-06	0.000616006	9.82135e-07	0.00530707	0.00156565	0.00230916	0.0025596	0.00606354	0.00645656	0.00321764	0.00552409	0.00530112	0.00274997	0.00299915	0.0035605	0.00403196	0.00577281	0.00514086	0.0028923	0.00289618	0.00201056	0.00169957	5.27951e-06	6.96285e-06	5.50569e-06	0.000158969	3.24857e-06	0.00300617	0.000172928	0.00430611	0.000397688	0.00371348	0.00347614	0.00278196	0.00280905	0.00307423
Unknown	6.792	226.045	8.80118e-05	9.11798e-05	9.0707e-05	5.89992e-05	4.37381e-05	2.98365e-05	3.41136e-05	2.15622e-05	3.12611e-05	1.5359e-07	1.33606e-05	1.70932e-05	3.96087e-05	1.00219e-07	1.87421e-05	1.89992e-05	1.37507e-07	1.09384e-07	2.12029e-05	2.79598e-05	2.61632e-05	2.74691e-05	3.75531e-05	3.78501e-05	3.88516e-05	3.83485e-05	4.69727e-05	3.29213e-05	2.90196e-05	7.01296e-05	1.63391e-05	3.22983e-05	4.63768e-05	6.99638e-08	1.86314e-06	3.57664e-07	1.05144e-05	2.80669e-08	1.07912e-05	1.72877e-05	1.20205e-05	3.24678e-06	8.79301e-06	8.88875e-06	2.42937e-05	1.87557e-05	2.86872e-05
Unknown	6.826	73.0531	7.39009e-05	0.00757093	0.000168855	7.41695e-05	6.63856e-05	0.00599325	0.00650472	0.00619003	0.00573174	3.05855e-05	0.000926459	3.3316e-05	0.00140533	1.75526e-05	2.42407e-05	2.01658e-05	1.6071e-05	4.86358e-05	0.00576671	0.00638926	0.000246808	0.00594266	5.53424e-05	0.00610923	0.0058056	0.000267887	0.00622654	0.00632178	0.00590072	0.00663906	0.00496461	4.60302e-05	4.69094e-05	3.50354e-06	0.000736714	2.58405e-05	0.000326518	2.92421e-07	1.74769e-05	0.000485307	0.0058053	0.00569203	0.00735165	0.00574818	2.30563e-05	0.00685817	0.00678006
Unknown	6.898	158.168	0.00100818	0.00144214	0.00168845	0.0017922	0.00206085	0.00551667	0.00622057	0.002427	0.00515406	0.000392094	3.23813e-06	0.00108671	0.000184972	9.51379e-07	0.00711543	2.28105e-07	0.00212967	0.00236521	0.00615554	0.00638838	3.43721e-07	0.00610012	0.00607835	0.00295423	0.00476732	1.09147e-06	0.00579652	0.00655172	3.49921e-07	0.00289276	0.00290605	0.00195737	0.00244596	3.00333e-08	0.000106566	2.83701e-06	0.000162083	4.30376e-06	0.00184481	0.000175719	0.0045407	0.000469932	0.00269575	0.00274664	0.00316454	0.00350489	0.00526233
Unknown	6.93	73.0474	0.000607841	8.87125e-05	3.73567e-05	0.000971108	0.00102194	4.80398e-05	0.00275483	0.00730994	2.04355e-05	0.000416539	0.00317555	0.000110659	0.00240766	0.000120584	0.000629051	0.000165549	0.00157032	0.001718	0.00429655	0.00434271	3.47596e-05	0.00345392	0.00303272	3.62805e-05	0.00248424	0.00208689	0.00265358	0.00380079	0.00434323	2.54518e-05	2.34549e-05	3.49501e-05	0.00135289	6.72838e-05	0.00320833	0.00108062	0.00364153	1.94161e-05	0.000115446	0.00333279	0.00878266	0.0062364	0.00206414	0.00218041	3.26292e-05	0.00258988	0.00355464
Unknown	6.996	141.945	0.00278093	0.00659824	4.24954e-05	4.43979e-05	4.89027e-05	0.00894397	0.00933213	0.00789992	0.0094371	0.0157027	0.000195903	1.87751e-05	0.000189135	0.0248395	0.0117506	0.0335491	0.0132773	7.08446e-05	0.00700717	0.00748305	0.0145351	0.00742533	0.00758414	8.00352e-05	0.00696042	0.00914164	0.0076272	0.00739828	0.00723953	0.0095356	0.00898466	0.00902074	0.00696466	4.70646e-06	0.000219145	0.000145123	0.00812679	0.00215457	0.0240634	0.00742515	0.00821175	0.00584491	0.00939736	0.00860328	0.00866515	0.00804745	0.00869226
Unknown	7.06	73.0264	0.00785954	0.00767658	0.00520556	0.00701506	0.00709144	0.00787428	0.00824053	0.00743737	0.00786017	0.00833843	0.00181539	0.0114808	0.00178226	0.000915092	0.0118338	0.000892503	0.0141795	0.0116686	0.00622757	0.00685837	0.0126464	0.00701464	0.00675545	0.00717764	0.00664218	0.00787581	0.00715441	0.00746886	0.00660657	0.00875174	0.00851042	0.00917767	0.00735146	0.00256084	0.00183082	0.000260992	0.00848674	0.00114632	0.017864	0.00822665	0.00878814	0.00656683	0.00867276	0.00917923	0.00910364	0.00857106	0.00797689
Unknown	7.061	141.946	0.000938871	0.00659022	0.00480048	0.00896225	0.0099943	0.00894255	0.00932968	0.00715074	0.00942784	0.015703	1.23553e-05	0.0186406	6.53945e-07	0.0248394	0.0117525	0.0335486	1.15368e-05	0.0111878	0.0070025	0.00748282	0.0145355	0.00742306	0.00758292	0.00750849	0.00664299	0.00913235	0.0076293	0.0073875	0.00724008	0.00952726	0.00898065	0.00901931	0.00696016	3.74728e-06	1.9457e-05	3.59889e-06	0.00822024	0.00215457	0.0240638	0.00764243	0.00959474	0.00539536	0.00939544	0.00860157	0.00866499	0.00804494	0.00869009
Unknown	7.067	107.023	0.00636382	0.00559197	0.00566575	0.00737673	0.00793537	0.0046518	0.00437586	0.0046337	0.00368236	0.000605623	0.00117908	0.00081914	2.25067e-07	0.000516108	0.000984424	0.000628539	0.00861595	0.00738955	0.00359899	0.00410226	0.00683612	0.00379593	0.00387371	0.00387785	0.00349756	0.0032985	0.00377205	0.00412731	0.00371535	0.00426393	0.00420864	0.00563688	0.00429545	7.79036e-06	1.17509e-06	3.0613e-06	0.00225411	7.35123e-06	0.000273119	0.00188516	0.00265171	0.0012103	0.00405184	0.00385995	0.00460267	0.00433746	0.00399104
Unknown	8.532	72.9693	0.000660542	0.000771071	0.000241646	0.00116769	0.00117813	0.000467378	0.000767522	0.00286555	0.000214781	0.00124407	0.00114365	0.00244704	0.00419793	0.000962761	0.00336828	0.000750603	0.000336691	0.000469308	0.0013904	0.00143325	0.000280262	0.000331546	0.00136313	0.000353632	0.000275265	0.000209212	0.000744492	0.00142919	0.00158493	0.000304276	0.000731608	0.000795448	0.000866673	0.000962803	0.00395578	0.000162769	0.00116631	0.00479908	0.000699721	0.00114267	0.00244269	0.00495596	0.00189814	0.00138743	0.00117696	0.00145355	0.00161207
Unknown	8.559	155.134	0.000544299	0.000739279	0.000672202	0.00181784	0.000957239	0.00068513	0.000742985	0.00026	0.00031192	0.000974818	2.05837e-05	0.00216342	3.49936e-05	0.000766254	0.000800495	0.000405587	0.000317643	0.00049299	0.00161996	0.00157759	0.000575937	0.00205205	0.00236762	0.00115967	0.00104857	0.00040523	0.00082329	0.00224318	0.00244775	0.000791709	0.000394006	0.000875869	0.00111839	0.00193906	2.29292e-05	4.47995e-06	0.00107833	0.00481243	0.000554656	0.00102953	0.00230382	0.00200028	0.00177124	0.00119567	0.00103405	0.00134891	0.00172585
Unknown	8.614	72.873	0.000617259	0.000576204	0.000438161	0.00116765	0.00117813	0.000467378	0.000767522	0.00327286	0.000401313	0.0133121	0.00736258	0.00244704	0.00333422	0.0117126	0.0123911	0.00692451	0.0131233	0.0112386	0.00138655	0.00143096	0.000362937	0.00132881	0.00136193	0.00105218	0.000879943	0.00037383	0.000742767	0.00142659	0.00159227	0.000464469	0.000731256	0.000793882	0.000865208	0.00266089	0.00399286	2.71925e-05	0.0011643	0.00479908	0.000629796	0.00114631	0.00243213	0.00495596	0.00188205	0.00138701	0.00851673	0.00153959	0.00161596
Unknown	8.675	73	0.0108886	0.00984457	0.0108275	0.0116948	0.0120556	0.008786	0.000530072	0.00792096	0.00851554	0.0133242	0.00853708	0.00750894	0.000618534	0.0117073	0.0129542	0.00691993	0.000597951	0.000501222	0.0065899	0.000709462	0.0141083	0.00713128	0.000521459	0.00754527	0.00705328	0.00683446	0.00722711	0.00766216	0.00690519	0.00921218	0.0083652	0.00943061	0.000483712	0.000316784	0.00471984	6.74132e-05	0.00930646	0.010567	0.00652157	0.0089647	0.00926825	0.00722834	0.000450831	0.000515683	0.000423137	0.0091148	0.00844115
Unknown	8.723	147.036	7.15298e-05	0.00911715	0.0102589	4.3385e-05	4.44978e-05	7.13028e-05	8.95051e-05	3.63217e-05	0.00789273	2.79e-05	5.50774e-05	3.3464e-05	9.77764e-05	3.84606e-05	8.82998e-05	3.86857e-05	5.18091e-05	5.16759e-05	0.000146694	0.00669683	0.012944	7.47525e-05	0.00656036	0.00680097	0.00629263	0.00736734	0.00685209	0.00694362	0.00623758	0.00847014	5.21592e-05	5.38346e-05	0.00684816	7.76754e-05	0.000237806	7.30909e-05	4.42907e-05	6.24949e-05	3.0903e-05	0.00734324	0.00771903	0.00682916	5.1107e-05	4.17596e-05	4.68022e-05	5.0373e-05	7.0567e-05
Unknown	8.794	100.099	0.000495122	0.00102006	1.82846e-05	0.00195762	1.17982e-05	0.000835497	6.66017e-05	0.000649275	8.11905e-05	0.00156532	8.95753e-05	3.30781e-06	8.68159e-05	4.14484e-06	0.00464107	0.00121574	0.00249158	0.00121662	5.85935e-05	0.00159055	6.21975e-05	5.28665e-05	5.24568e-05	0.00127777	5.71043e-05	7.94965e-05	7.60757e-05	1.06567e-05	0.0053754	5.68657e-07	0.00082898	0.00134757	5.31254e-05	6.57227e-06	0.000107284	3.70612e-06	0.000220824	1.1078e-05	0.000148817	0.00159824	0.00782145	0.000130982	0.00245222	0.000811659	0.00048781	0.00206415	0.00348445
Unknown	8.942	156.118	0.0115723	0.0104599	0.011979	0.012576	0.0134294	0.0098735	0.00920017	0.0087517	0.00914084	0.0192466	0.000665567	0.0152128	0.00595269	0.0181951	0.0128016	0.0143502	0.0114005	0.0104423	0.00739057	0.00802673	0.0107409	0.0076639	0.00761806	0.00727407	0.00740688	0.00808048	0.00785172	0.00807031	0.00702359	0.00789861	0.00952556	0.0091152	0.00781675	0.0135159	0.00416295	4.70957e-06	0.00816831	0.0126627	0.00720438	0.00884775	0.00948719	0.00828809	0.00895263	0.00916778	0.0084947	0.00866054	0.00827701
Unknown	8.958	73.0851	0.00866898	0.00806455	0.00810388	0.00756514	0.00547438	0.0046463	0.00447952	0.00322001	0.00473028	0.0120111	0.00117976	0.00372185	0.00445464	0.0126167	0.00570876	0.00924972	0.00872354	0.00852125	0.00543906	0.00606337	0.00387417	0.00486542	0.00530278	0.00489863	0.00546706	0.00572443	0.00530081	0.00561443	0.00521611	0.00515037	0.00185829	0.00410027	0.00609989	0.00654351	0.00446256	0.000221408	0.00719234	0.00370595	0.000756765	0.00215359	0.00266274	0.00494746	0.00740463	0.00774137	0.00704251	0.00747109	0.00703742
Unknown	9.012	147.081	0.00506795	0.00518811	0.00529942	0.00591836	0.00647528	0.00449132	0.00479462	0.00475985	0.00404291	0.00191562	0.000910787	0.00276486	0.00356792	0.000658869	0.00439455	0.00048144	0.000905633	0.000892749	0.00433518	0.00468112	0.00234501	0.00423926	0.00388613	0.00295529	0.00389097	0.00295993	0.0037126	0.00411905	0.00345275	0.00184598	0.00465305	0.00347311	0.00343087	0.00367958	0.00407606	5.15595e-05	0.00254202	0.00305524	0.0017742	0.00363061	0.00409436	0.00366724	7.97814e-05	8.78064e-05	0.00316023	0.00204193	0.00320497
Unknown	9.03	73.0495	0.00108257	0.00743336	0.00900143	0.00262926	0.00297165	0.007848	0.0048543	0.00461373	0.00692575	0.0054626	0.00352848	0.00614434	0.00291416	0.00231553	0.00308698	0.00151109	0.00204565	0.0020263	0.00497006	0.00556441	0.00468966	0.00540309	0.00517995	0.00568335	0.00510604	0.00550285	0.00637072	0.00589232	0.0053868	0.00361645	0.00302466	0.00438786	0.00594064	0.00944524	0.00313837	0.000201097	0.00360085	0.00629228	0.00448709	0.00346728	0.002729	0.00361502	0.00310061	0.0033683	0.00497122	0.00380265	0.00458316
Unknown	9.455	73.0556	0.000697151	0.000847686	0.000202871	0.000305896	0.000334614	0.000989478	0.00299976	0.00246323	0.00261057	0.00015563	0.000160601	0.000231403	0.00405024	0.000419876	0.000349219	0.000457297	0.00174092	0.0032193	0.0044965	0.00480577	0.00110195	0.0039747	0.00229555	0.00254502	0.00309337	0.000419664	0.00403926	0.00380019	0.00265703	0.00157409	0.00411399	0.0017238	0.00214606	0.000590524	0.00020558	0.000385535	0.00264914	0.00271914	0.000965525	0.00574588	0.0039473	0.00457796	0.00182745	0.00316162	0.00220795	0.00213358	0.00391138
Unknown	9.711	73.0488	0.000640714	0.000622651	0.000520801	0.000700435	0.00104372	0.000762749	0.00131459	0.00191497	0.000845764	0.00043179	0.0012902	0.00069727	0.00181981	0.000790483	0.00100753	0.00227386	0.00472728	0.00462911	0.000766526	0.000913933	0.00046019	0.000811647	0.000661846	0.000886618	0.000802656	0.000487616	0.00064965	0.000719022	0.000739449	0.000474225	0.000923559	0.000849058	0.00560871	0.000958	0.000109186	0.00138614	0.00141261	0.00485586	0.000523983	0.00508837	0.00153329	0.00438545	0.000320875	0.00393605	0.00126421	0.00644326	0.000912058
Unknown	9.757	73.0366	0.0084435	0.00725784	0.00729297	0.00887213	0.00798313	0.00627457	0.00581205	0.00521075	0.00560166	0.00833515	0.0012902	0.00687374	0.00181981	0.00503757	0.00735519	0.00227386	0.00472728	0.00462911	0.00502059	0.00561618	0.00466336	0.00546354	0.00520863	0.00441657	0.00552404	0.00455985	0.00484343	0.00553936	0.00525345	0.00376183	0.0046198	0.00664896	0.00560871	0.00769124	0.00177808	0.000891933	0.00401289	0.00485586	0.00251366	0.00508837	0.00348807	0.00438545	0.00449181	0.00393605	0.00631832	0.00643585	0.00576442
Unknown	9.873	73.0867	0.00201977	0.00165466	0.00133559	0.00171303	0.00195268	0.00284027	0.00327458	0.00277453	0.00237516	0.00221731	0.000114852	0.00376854	0.00139878	0.00340816	0.0063007	0.00209142	0.00200307	0.00263117	0.00530072	0.00567145	0.00126069	0.00527843	0.00509071	0.00347178	0.00499802	0.00369322	0.00446032	0.00509538	0.00540067	0.0030079	0.0020858	0.00215316	0.00275545	0.00627904	0.000212668	0.000499933	0.00701523	0.00957361	0.00357967	0.00683321	0.00756069	0.00640139	0.00380716	0.00405915	0.00422241	0.00658658	0.00614131
Unknown	10.534	73.0366	0.00122354	0.00091686	0.000956501	0.000849861	0.000583917	0.000383433	0.00128377	0.00149681	0.000362769	0.000978048	0.00266058	0.00151128	0.00340351	0.00202968	0.00271282	0.00151603	0.0010991	0.00102293	0.00191998	0.00107451	0.00055143	0.00205868	0.00160403	0.00263362	0.00121552	0.000679137	0.000690134	0.000655685	0.000814552	0.000460566	0.00111045	0.00114072	0.00100756	0.00468467	0.00342058	0.00346247	0.00322227	0.00423802	0.00165544	0.00309674	0.00150453	0.000841607	0.00225673	0.00249233	0.00279737	0.00272686	0.00341201
Unknown	10.565	73.0344	0.000667769	0.000781101	0.000450733	0.000838647	0.000583917	0.000733725	0.00126913	0.00152958	0.00122385	0.000978048	0.00269985	0.00151128	0.00153794	0.000541007	0.00271305	0.000875148	0.0010991	0.00102293	0.00116458	0.00107451	0.000309563	0.00204184	0.00160403	0.00263362	0.00121552	0.000649146	0.0007708	0.000614833	0.000814552	0.000460566	0.00108496	0.0011573	0.00100756	0.00368682	0.00322283	0.000641364	0.00321919	0.00423121	0.00103254	0.00309674	0.00150453	0.00104445	0.00225673	0.00251264	0.00279737	0.00272686	0.00340654
Unknown	10.688	147.071	0.00176597	0.00176792	0.00151138	0.00162815	0.00150835	0.00229844	0.00211794	0.00216077	0.00249989	0.000852391	0.000414532	0.00108862	0.00171966	3.13279e-05	0.00107998	2.75599e-05	0.000530084	0.000671426	0.00381281	0.00392929	0.00122872	0.00527479	0.00536347	0.0053971	0.00497916	0.00437115	0.00396535	0.00414713	0.00464915	0.00428459	0.00437427	0.00483707	0.0049734	0.0024764	8.07673e-05	0.00215197	0.00514726	0.00535799	0.00236071	0.000185803	0.00380428	9.92162e-05	0.00499477	9.5519e-05	0.000250313	0.00440615	0.00469623
Unknown	10.717	73.0427	0.0014069	0.00121624	0.00144834	0.00050888	0.000420096	0.00232541	0.000538733	0.00237649	0.00257672	0.000155209	0.00358436	0.000160669	0.00320979	0.00167757	0.0025752	0.000378938	0.000333074	0.00153423	0.00089346	0.000960439	0.00150556	0.00078611	0.000913958	0.00106849	0.000765185	0.00415469	0.00436254	0.000642772	0.0013816	0.0043372	0.000239366	0.00560611	0.00143364	0.000532116	0.00331406	0.0057247	0.00127582	0.0012748	0.00012654	0.00611605	0.0057985	0.0046474	0.000324072	0.000360394	0.00756768	0.00611172	0.00630542
Unknown	10.876	217.104	0.00588299	0.00591921	0.00658575	0.00792547	0.00895173	0.00162898	0.00639209	0.00615128	0.00547371	0.00440149	0.00430957	0.00562639	0.00273103	0.00467249	0.00421688	0.000758573	0.00614031	0.00106879	0.00486515	0.00468179	0.00547508	0.00526508	0.00482598	0.0048672	0.00423611	0.000558495	0.00470941	0.0048681	0.0040522	0.000561833	0.00615967	0.0057093	0.000887593	0.00676648	0.00157571	0.00223363	0.00473473	0.00625292	0.00280915	0.00494193	0.00398247	0.000794127	0.00471022	0.00447107	0.00502493	0.00238903	0.000691935
Unknown	10.924	73.0498	0.00264374	0.00665185	0.00236557	0.00600426	0.00226954	0.00368741	0.00178499	0.00238904	0.00374861	0.00143057	0.000530028	0.00165288	0.00103233	0.000302768	0.00159571	0.00255416	0.000906754	0.0028121	0.00297776	0.00259742	0.00145871	0.00319519	0.00299999	0.00304498	0.00205582	0.00190799	0.00137408	0.00271627	0.00359277	0.00251794	0.00225259	0.00215282	0.00267923	0.00294522	0.00361424	0.00468284	0.00260736	0.00262912	0.00142769	0.0030133	0.00175569	0.000303364	0.00530654	0.00282512	0.00337186	0.00478635	0.00270183
Unknown	10.95	73.0363	0.0012014	0.00665185	0.00236557	0.00271904	0.000498639	0.00368741	0.00178499	0.00238904	0.00374861	0.00143057	0.00164499	0.00165288	0.00189547	0.00022085	0.00159571	0.000166449	0.000192092	0.00279123	0.00296555	0.00112853	0.00145871	0.00319519	0.00299999	0.000870454	0.00205582	0.00187397	0.00137408	0.002716	0.00357562	0.00251794	0.00225259	0.00215282	0.00160404	0.00294522	0.00348646	0.00468284	0.00260538	0.00262912	0.000182927	0.0030133	0.00175569	0.0019259	0.00530654	0.00282512	0.00337186	0.00477578	0.00182197
Unknown	11.012	73.027	0.00352733	0.00259367	0.0021641	0.00222563	0.00252675	0.00408463	0.00273837	0.00276277	0.00254716	0.00134829	1.45301e-06	0.0013217	0.00106029	0.00068968	0.00107522	0.000657842	0.000430364	0.000713733	0.00468279	0.0051478	0.00118918	0.00353061	0.0031688	0.00396582	0.00257789	0.00194589	0.00180893	0.00168137	0.00203989	0.00194959	0.00200059	0.00235759	0.00305725	0.00468454	0.0016228	0.0041177	0.00378297	0.00332378	0.00253817	0.00267538	0.00138826	0.00140341	0.00329463	0.00351193	0.00317188	0.00158309	0.00184074
Unknown	11.413	73.0332	0.000892172	0.000709004	0.000463967	0.00129096	0.000793255	0.000577803	0.0007598	0.000887309	0.000629713	0.00352928	0.00471625	0.00383493	0.0038672	0.00174043	0.00338426	0.000716615	0.000690342	0.000561249	0.00106336	0.00126718	0.000201287	0.000902915	0.000590261	0.00132613	0.000953006	0.000386748	0.000643975	0.00099092	0.00136302	0.000361977	0.000901253	0.000975499	0.00100433	0.00202725	0.00341506	0.00373633	0.000974307	0.00260787	0.00148136	0.00120931	0.000526373	0.000532949	0.00175115	0.000632937	0.00125249	0.00118537	0.00141535
Unknown	11.469	73.0152	0.00577972	0.0051788	0.00529729	0.00784822	0.00564735	0.00547299	0.00515156	0.00361908	0.00572767	0.00529684	0.00449503	0.00528758	0.00379453	0.00322031	0.00592375	0.00152699	0.00177726	0.00156415	0.00484105	0.00540749	0.00238575	0.00489074	0.00326201	0.00480773	0.00423105	0.00151758	0.00277093	0.00466364	0.00542694	0.00251148	0.00631248	0.00570695	0.00499783	0.00328534	0.00360504	0.00333342	0.00646589	0.00431551	0.00363858	0.00583363	0.00279025	0.0022278	0.00697267	0.00401193	0.00656487	0.00586555	0.00578664
Unknown	11.593	216.982	0.00781525	0.00763859	0.000116664	0.000126275	0.00981298	0.00696399	0.00652518	0.00490905	0.000353628	0.0067578	0.00856515	0.00712825	0.00133939	0.00814756	0.000124899	0.00877197	0.00833065	0.00659022	0.000123976	0.00532513	0.0109262	0.00528884	0.00542488	0.00515279	0.00483249	0.000130344	0.000124112	0.00567251	0.00490776	0.000164833	0.000147271	0.00654649	0.00334688	0.000175583	0.00318366	0.00598444	0.000127436	0.00742846	0.00903935	0.00479327	0.00475718	0.00402354	0.00564256	0.00523784	0.00536702	0.00480014	0.00445697
Unknown	11.607	103.03	0.00925275	0.00812454	0.0091163	0.0100336	0.0101975	0.00681393	0.0066506	0.00668912	0.00675291	0.0167004	0.00588126	0.0141463	0.00123495	0.0114494	0.00934119	0.015298	0.0117124	0.00988798	0.00544112	0.00592755	0.0119919	0.00570698	0.0057501	0.00579069	0.00510516	0.00616548	0.0057991	0.00555958	0.00568977	0.0070094	0.00635857	0.00773599	0.00616179	0.0106114	0.00167152	0.00254336	0.00674965	0.00928669	0.0118196	0.00659139	0.00690282	0.00573676	0.00735152	0.00728799	0.00732403	0.00667934	0.00631716
Unknown	11.637	217.094	0.00768544	0.00768456	0.0085911	0.00920691	0.00967288	0.0068777	0.00651778	0.00547005	0.00633631	0.00676125	0.00638848	0.00694575	3.26575e-05	0.00814756	0.00622332	0.00766932	0.00732409	0.00659022	0.00504534	0.00530415	0.0109047	0.00550917	0.00506126	0.00502308	0.00431538	0.00506485	0.00505652	0.00548488	0.00490577	0.00689536	0.00654342	0.00671265	0.00549195	0.00821128	0.000187914	0.00579697	0.00504576	0.00764017	0.00897456	0.004335	0.00467927	0.00357345	0.00548983	0.00509919	0.00527946	0.00460509	0.00467733
Unknown	11.685	73.0011	0.00904535	0.00765399	0.00904535	0.0100882	0.010058	0.00643806	0.00610882	0.00405365	0.00588325	0.0195215	0.00643563	0.0169559	6.15187e-05	0.0136846	0.0094035	0.0194347	0.0123045	0.00975728	0.00493222	0.00549196	0.0117542	0.00526757	0.00507705	0.00476918	0.00491217	0.00554712	0.00530912	0.00573128	0.00527678	0.00674001	0.00633089	0.00734177	0.00568904	0.00876676	0.00021339	0.00270159	0.0059618	0.00959565	0.0142621	0.00503328	0.00667973	0.00488028	0.00661209	0.00693168	0.00713478	0.0063561	0.00515951
Unknown	11.697	217.096	0.00731255	0.00788101	0.00815392	0.00851513	0.00975998	0.0070824	0.00649145	0.00507305	0.00656654	0.00553743	0.00364724	0.00695981	0.000289479	0.0072414	0.00572914	0.00771459	0.0074775	0.00688172	0.00496709	0.00549028	0.0108053	0.00565149	0.00546505	0.00462188	0.00496888	0.00583839	0.00561753	0.00560211	0.00504429	0.00679494	0.00683128	0.00704299	0.00553111	0.00783802	0.00202923	0.00231011	0.00445815	0.00690015	0.00847416	0.00411848	0.00455688	0.00374032	0.00552834	0.00575248	0.00530946	0.00480089	0.00459162
Unknown	11.711	73.0155	0.00906674	0.00763971	0.00904535	0.0101087	0.0101096	0.00645551	0.00521392	0.0060416	0.00591806	0.0033679	0.00641848	0.0169559	0.000272231	0.0137503	0.00890737	0.0195234	0.0124246	0.00986292	0.00493222	0.00491668	0.0117566	0.00487938	0.00463069	0.00542967	0.00490029	0.00497558	0.00506595	0.0049824	0.00471686	0.00678494	0.00652747	0.00746875	0.00528499	0.0107378	0.000163612	0.00270159	0.00712219	0.00887249	0.0143078	0.00520436	0.00612187	0.00610921	0.00639197	0.00671436	0.00638669	0.00638778	0.00572514
Unknown	11.732	318.917	0.0013317	0.00220783	0.000126517	0.000197661	0.000242172	0.00235264	7.46416e-05	0.00106029	6.49658e-05	7.49382e-05	0.00752939	0.000164868	3.06457e-05	0.000227024	8.27287e-05	0.000215486	0.000180066	0.000173895	0.000668188	0.00053088	0.000197122	0.000106393	0.000112496	0.000145346	4.44077e-05	0.00329006	0.00313087	0.000485328	0.00581345	0.00321869	6.45166e-05	0.00360004	0.00630515	0.000111568	0.00339143	0.00555416	4.71672e-07	0.000104015	0.000241699	2.46018e-06	0.00667492	0.000690209	0.000243225	6.94154e-05	7.37456e-05	5.64083e-05	6.79209e-05
Unknown	11.742	307.09	7.84119e-05	0.000148214	0.00600433	5.72134e-05	7.72951e-05	0.00549136	0.00493671	0.00023782	0.00502916	2.07966e-05	0.000494708	3.37386e-05	0.000146359	0.00588403	0.00458507	0.00606855	0.00565579	0.00539363	0.000137445	0.000132362	5.47501e-05	0.000207167	0.00418042	0.00401341	0.00398999	0.00461922	0.000409391	0.000183159	0.000172425	0.00524531	0.00529894	0.000205891	0.000424217	0.00618137	0.000272556	0.00351931	0.00396334	0.00550037	0.0064558	0.0035457	9.83689e-05	0.00300583	0.000252508	0.00424852	0.00418653	0.000162524	0.00354807
Unknown	11.762	204.137	0.00245205	0.00604994	0.000832513	0.000854881	0.000911979	0.000909996	0.00133456	0.000755433	0.000208059	0.000875531	0.000282258	0.000836304	3.58972e-05	0.00376272	0.000701458	0.00117622	0.0114613	0.00929507	0.000987656	0.000943624	0.000899753	0.00102385	0.00445414	0.0052157	0.00601068	0.00701146	0.0067454	0.00525115	0.000831352	0.000263744	0.000621521	0.000850734	0.000856944	0.000324624	0.000140047	0.000868517	0.000158327	0.000306935	0.000791254	0.00120952	0.00154104	0.00249195	0.000709144	0.00069129	0.000940021	0.000887286	0.000432318
Unknown	11.766	205.131	0.00475471	0.00459628	0.00145638	0.00573455	0.00578335	0.00178219	0.00366278	0.00422588	0.00227511	0.00518837	0.00587713	0.00097951	5.90858e-05	0.000571407	0.000489643	0.0072128	0.0048235	0.00410306	0.000686508	0.00188554	0.00613697	0.0034827	0.00316045	0.0031187	0.00287762	0.00317481	0.00313714	0.0034216	0.0031266	0.000448654	0.00400431	0.0027991	0.00343478	0.000552199	0.000848922	0.00220628	0.00259363	0.004154	0.00061534	0.0024712	0.00287506	0.00257276	0.00295006	0.00311626	0.0030754	0.00294951	0.00281233
Unknown	11.766	320.171	0.000374783	0.000628943	0.00310435	0.00320634	0.00358286	0.000658906	0.00233805	0.00228544	0.00243325	0.00266085	0.00285213	0.000174055	0.000914035	0.00318973	0.00242685	0.00418754	0.00308839	0.00279897	0.00175745	0.000574603	0.00403434	0.00201154	0.00201628	0.00184712	0.00185631	0.00093518	0.000830479	0.00197007	0.00182185	0.000916432	0.0023463	0.00103209	0.00203839	0.00290724	0.00182339	0.00173127	0.00177918	0.00260006	0.00320749	0.00181746	0.00192346	0.00115555	0.00213862	0.00221047	0.00200197	0.00189307	0.00190038
Unknown	11.798	73.0183	0.0085794	0.00768524	0.00845566	0.00912348	0.00942147	0.00641868	0.00632589	0.00386878	0.00613678	0.0178566	0.00706969	0.0154779	0.000471456	0.0143549	0.00989538	0.0179616	0.0122556	0.0103144	0.00487136	0.00562207	0.0106045	0.00562382	0.00570553	0.00575771	0.00543776	0.00655209	0.00575125	0.00593543	0.00526155	0.00704672	0.00662835	0.007192	0.00588776	0.0119876	0.000663504	0.00525381	0.00683496	0.0110344	0.0155063	0.00640921	0.00690553	0.00352237	0.00749079	0.00768347	0.00760275	0.00685576	0.00622007
Unknown	11.807	103.019	0.00132995	0.00161937	0.00170093	0.00192857	0.00204139	0.00123609	0.00137018	5.46961e-05	0.00118352	0.00294235	0.000452041	0.00270244	1.577e-05	0.0016486	0.00188185	0.00271431	0.00164146	0.00192772	0.00111971	0.00104968	0.00210292	0.00132258	0.00120186	0.00491244	8.03987e-05	0.00116809	0.000787145	0.00116488	0.000882873	0.00132234	0.00103719	0.00168903	0.000981338	0.00229483	0.00178188	0.00625786	0.0056412	0.00218564	0.000912895	0.00440099	0.00137614	0.000261962	0.00211057	0.00109785	0.00117618	0.00160395	0.0040524
Unknown	11.81	147.071	0.00666675	0.00582291	0.0066715	0.00767286	0.00781784	0.00497514	0.00505948	0.00349299	0.00463264	0.00834578	0.00680996	0.00817474	0.000363663	0.00790571	0.00545329	0.0103698	0.00736695	0.00622777	0.00388996	0.00451803	0.00849286	0.00458387	0.00427822	0.00427297	0.00360948	0.00429537	0.00413251	0.00465635	0.00360343	0.00530223	0.0052984	0.00557631	0.00476335	0.00613979	0.00155868	0.00143947	0.00394387	0.00608731	0.00777823	0.00378493	0.00432992	0.00344076	0.00449346	0.00369863	0.00472688	0.0038051	0.00414804
Unknown	11.827	320.168	0.00288653	0.00270548	0.00310496	0.00320634	0.00358377	0.00250663	0.0023151	0.00227492	0.00243325	0.00266085	0.00490035	0.00284988	0.000902042	0.00318973	0.00242685	0.00418752	0.00308785	0.00279864	0.00175745	0.00185139	0.00403519	0.00201154	0.00201628	0.00184712	0.00185631	0.00224664	0.0020911	0.00198405	0.00182185	0.00247412	0.0023463	0.00246242	0.00203855	0.00290724	0.00158012	0.00407175	0.00178677	0.00260006	0.00320749	0.0018213	0.00192433	0.0016929	0.00213862	0.00221047	0.00199968	0.00189307	0.00190038
Unknown	11.832	72.9973	0.0085794	0.00768524	0.00845566	0.00912348	0.00942147	0.00641868	0.00484129	0.00120389	0.00614911	0.0178566	0.00746671	0.0154779	0.000471456	0.0143549	0.00989538	0.0160018	0.00865017	0.0103144	0.00396508	0.00562207	0.0106071	0.00402434	0.00407726	0.00575771	0.00543776	0.00654217	0.00425584	0.00440188	0.00526155	0.00704821	0.00515991	0.00572988	0.00588776	0.0119876	0.00301065	0.00525381	0.0068836	0.0110344	0.0155063	0.00640921	0.00690553	0.00294292	0.00749079	0.00506637	0.00760275	0.00685576	0.00622007
Unknown	11.836	217.108	0.00219339	0.00226816	0.00252269	0.00278529	0.00274282	0.00185703	0.00162473	0.000276673	0.0018033	0.00215583	0.00398429	0.00214518	0.00012397	0.00234497	0.00172738	0.00322063	0.00272414	0.00183732	0.00147723	0.00149515	0.00312626	0.00173722	0.00136914	0.00086772	0.00213494	0.00250835	0.0013422	0.00137839	0.00125965	0.00235037	0.00199212	0.00188986	0.00139259	0.00203154	0.00165872	0.00433514	0.00114158	0.0019918	0.00249341	0.00109492	0.00127625	0.000824229	0.0014374	0.00139957	0.00105387	0.00128342	0.0012015
Unknown	11.846	205.107	0.000369292	0.00459628	0.00499504	0.00573455	0.00578331	0.00386948	0.00306407	0.00284092	0.00355525	0.00518718	0.00546999	0.00490414	0.000347007	0.00524645	0.00374426	0.00721169	0.00482149	0.00384316	0.00303719	0.00237359	0.00614676	0.0034827	0.00262844	0.00245732	0.0024324	0.00282262	0.00269744	0.0034216	0.00244033	0.00408222	0.00322951	0.00419628	0.00343478	0.00434451	0.00234425	0.0031128	0.00232851	0.004154	0.00524903	0.00244015	0.00280662	0.00218293	0.00296985	0.00299174	0.00272086	0.002522	0.00263157
Unknown	11.852	319.055	0.00860687	0.00836712	0.00949339	0.0102906	0.0106404	0.00762759	0.00743382	0.00669092	0.00750483	0.0090477	0.0097417	0.00993627	0.00216191	0.0113869	0.0083734	0.0155327	0.0106493	0.00915433	0.00562309	0.00598739	0.012076	0.00618092	0.00629662	0.00617238	0.0058484	0.00681385	0.00636044	0.0064937	0.00577687	0.00765813	0.00744668	0.00797171	0.0064513	0.00950368	0.00591095	0.00926215	0.00620279	0.00921751	0.0112263	0.00557389	0.00665886	0.00573376	0.00728535	0.00727377	0.0069828	0.00677538	0.00621563
Unknown	11.856	147.05	0.00666675	5.24448e-05	0.0066715	0.00107657	0.00781784	0.00511118	0.00466026	0.00267379	0.00467163	0.00833762	0.00680996	0.00817474	0.000803607	0.00790435	0.00545329	0.0104215	0.00735519	0.00621421	0.00337152	0.00451465	0.00850083	0.00458387	0.00427822	0.00427297	0.00360948	0.00426732	0.0041487	0.00465635	0.00424347	0.00531703	0.00485158	0.00557631	0.00476335	0.00667898	0.00353698	0.0052671	0.00400058	0.00608692	0.00777823	0.00355725	0.00415144	0.00311864	0.00446699	0.00459691	0.00472195	0.00439136	0.00390225
Unknown	11.895	319.083	0.00547858	0.00687201	0.00628912	0.00704347	0.00822942	0.00747655	0.00683305	0.00690489	0.00727896	0.00179405	0.00980464	0.00508093	0.00575485	0.00868145	0.006906	0.0104459	0.00875578	0.00771181	0.00560181	0.00563647	0.0101361	0.00618511	0.00603186	0.00567216	0.00567011	0.0066866	0.00624545	0.00636141	0.00554259	0.00708976	0.00699127	0.00761459	3.63208e-06	0.00929118	0.00578856	0.00921223	0.00621102	0.00920618	0.0112264	0.00568305	0.00518766	0.00498783	0.00596984	0.00658688	0.00609032	0.00592401	0.00588062
Unknown	11.932	320.177	0.00165731	0.001978	0.00181161	0.00222768	0.00254665	0.00237655	0.0023165	0.00227971	0.00235646	0.00053907	3.23923e-05	0.00142755	0.00247147	0.00251383	0.00208708	0.00303728	0.00265777	0.00228684	0.0017538	0.00176305	0.00402274	0.00205392	0.00198349	0.00185616	0.00180573	0.00221883	0.00204339	0.00188512	0.00180003	0.00236029	0.00234078	0.00236924	0.00199394	0.0029053	0.00275864	0.00408032	0.00165907	0.00220043	0.00319011	0.00173151	0.00163608	0.00141311	0.00208468	0.00184327	0.00177892	0.00184082	0.00169605
Unknown	12.146	204.074	0.00184616	0.002569	0.00971531	0.0101954	0.0105445	0.00883247	0.00853948	0.00813907	0.00754898	0.00562935	0.00100504	0.0113946	0.00605723	0.00273894	0.00346539	0.000839337	0.000876017	0.00126	0.00664653	0.00702364	0.0114787	0.00552558	0.00503235	0.00602702	0.00590188	0.00567622	0.00576522	0.00662104	0.0063238	0.00625995	0.00838479	0.00859815	0.00596226	0.0140404	0.00655943	0.00112553	0.00844274	0.0122997	0.0171087	0.00786894	0.00703177	0.00640518	0.00956406	0.00911772	0.00897311	0.00757498	0.00721615
Unknown	12.328	217.452	0.000675932	0.00207716	0.000153895	0.0044951	0.00401371	0.000364367	0.000782895	0.000970763	0.000427626	0.000120554	0.00395207	0.00020233	0.00385294	0.00187386	0.000350903	0.000238047	0.00327886	0.00273348	0.00478373	0.00479601	0.00035868	0.000861324	0.0022467	0.00263363	0.00237915	0.00275806	0.0028334	0.00221529	0.000757622	0.00288182	0.00427176	0.00451899	0.00107076	0.000623537	0.00318703	0.000108309	0.000739301	0.000521911	0.000127894	0.00176658	0.000840315	0.00177039	0.000422982	0.000746747	0.000725702	0.000709327	0.000356381
Unknown	12.338	73.0132	0.00733254	0.00616815	0.00429997	0.00134683	0.00123597	0.000761664	0.0061985	0.00605488	0.00479082	0.00158087	0.000432108	0.00784724	0.0041515	0.0038693	0.00249138	0.00214405	0.0124135	0.0106354	0.0048146	0.00187725	0.00469174	0.00574592	0.00557633	0.00586801	0.00559327	0.00643239	0.00594438	0.00601222	0.00232214	0.00703822	0.00107285	0.00194218	0.00301741	0.0116081	0.00163294	0.00131872	0.00304702	0.00331201	0.011025	0.00617446	0.00684686	0.00600451	0.00247238	0.00777746	0.00349268	0.00662761	0.00179642
Unknown	12.413	73.0019	0.000506734	0.000432084	0.00424148	0.00675137	0.000271457	0.00559154	0.000432576	8.67678e-06	0.00463571	0.000951097	4.9887e-05	0.00119486	0.0021847	0.000886271	0.00104724	0.000615854	0.000412383	0.00052509	0.000801939	0.000942564	0.00468395	0.00057705	0.000736677	0.00131294	0.00125944	0.00537446	0.00102395	0.000633133	0.000753409	0.00553261	0.00587982	0.000454938	0.000766013	0.00196963	0.00162524	0.000610269	0.00706934	0.00209917	0.000806675	0.00658876	0.00158396	0.00133552	0.00784275	0.00141884	0.00145317	0.00131155	0.00176485
Unknown	13.071	217.121	0.00397695	0.00386288	7.9439e-05	0.00415879	0.00401472	7.73134e-05	0.00018942	0.000355283	0.000256175	0.00142071	0.000158261	0.00131635	0.00484023	0.00125302	0.00140749	0.000514247	5.76894e-05	6.99919e-05	0.00380206	0.00385689	6.6619e-05	0.000101741	4.52133e-05	0.0046017	0.00400874	4.33517e-05	0.00409748	0.00425834	0.00409964	4.41328e-05	0.000245375	3.44637e-05	0.00404114	0.00274101	0.00478917	0.00053418	1.81954e-05	0.00295688	0.00255948	0.0027259	0.00172124	0.00174133	0.0028122	0.00261503	0.002816	6.61782e-05	0.00231996
Unknown	13.075	73.0342	0.000246332	0.000478913	0.000257281	0.0061597	0.000713405	0.000696099	0.00121045	0.00181006	0.00129081	0.00455358	0.00542958	0.000843493	0.00039599	0.00350886	0.00371355	0.002304	0.000725409	0.000883439	0.00491186	0.00041447	0.000549726	0.000733343	0.0050978	0.00556385	0.00536778	0.000636378	0.000708133	0.00526873	0.00525175	0.00018792	0.00141602	0.00619059	0.00577619	0.00732313	0.00406919	0.000535024	0.0062896	0.00772316	0.000169311	0.00158486	0.00395888	0.00412141	0.00648708	0.00630733	0.00638095	0.00556499	0.00108143
Unknown	13.097	304.87	0.00415556	0.00437521	0.00435707	0.00441544	0.0041245	0.00468186	0.0032981	0.00297115	0.0040347	0.000710272	0.00012647	0.000670759	0.000164536	0.000548182	0.000851328	0.000334786	0.000407294	0.000594807	0.00422698	0.00421903	0.00202292	0.00495394	0.00508928	0.00511819	0.00425363	0.00520405	0.00468356	0.00463745	0.00453316	0.0056914	0.00513561	0.00427921	0.0045035	0.00230725	0.000263228	5.67936e-05	0.00338515	0.0031015	0.00184398	0.00317588	0.00134276	0.00178868	0.00308436	0.00284646	0.00294951	0.00265991	0.00229383
Unknown	13.203	73.0201	0.00372089	0.00299287	0.00250501	0.00349252	0.00382297	0.00426239	0.00409862	0.0051613	0.00411451	0.00433391	0.000432726	0.0046554	0.00462971	0.00266909	0.00341506	9.68006e-06	0.00123304	0.000167786	0.00513177	0.00551	0.00215696	0.00577413	0.00536499	0.00566655	0.00538047	0.00312651	0.00339775	0.0040614	0.004947	0.00522224	0.00579604	0.00619311	0.00469806	0.00815875	0.00455639	3.91149e-05	0.00755661	0.0108967	0.0107552	0.00674126	0.00650482	0.00472329	0.00738011	0.00755231	0.00734879	0.00584502	0.00589914
Unknown	13.592	73.0357	8.95454e-05	0.000492092	0.000302847	7.70338e-05	9.02998e-05	0.00026946	0.000116985	0.00013816	0.000624428	0.00596465	0.000201659	0.00556748	0.00407485	0.00403146	0.00471023	0.00448406	0.00412118	0.00438409	0.000136371	0.000218847	6.72533e-05	9.51307e-05	8.71297e-05	0.000113658	0.000107276	8.60627e-05	0.000119788	6.34395e-05	8.17032e-05	4.39556e-05	0.000190349	0.00341718	0.0018667	0.00913099	0.00123058	0.00456704	0.00591471	0.00613539	0.00562733	0.00669667	0.00462504	0.0062576	0.00542476	0.00611472	0.00558093	0.00524795	0.00557681
Unknown	13.848	202.133	0.00016304	0.000513297	4.88708e-05	0.000219163	0.000194312	0.000266558	0.00120541	0.000342311	0.000153142	0.000136161	0.000147439	0.00037791	0.000143512	9.76831e-05	0.000955956	0.000108114	0.000561758	0.00070878	0.000860892	0.00257678	8.48853e-05	0.00207352	0.00481626	0.00414048	0.00466803	0.00549076	0.00497899	0.00149167	0.00192345	0.000268622	0.00183177	0.00113383	0.00117081	0.00178565	0.000131083	9.49037e-05	0.00100905	0.000450862	9.47335e-05	0.00334614	0.00722229	0.00646799	0.00287345	0.00182405	0.00157741	0.00158567	0.00118338
Unknown	13.915	73.0168	0.00362838	0.00101124	0.00124552	0.00144024	0.00159193	0.00101545	0.00126437	0.00109178	0.00106187	0.0105017	2.75092e-06	0.00168434	0.0047131	0.00699353	0.00140218	0.00797372	0.000525325	0.00059473	0.00142605	0.00181982	0.00094879	0.00462178	0.0027939	0.00215073	0.00250033	0.000888121	0.00148396	0.00491428	0.00531984	0.00295204	0.000425698	0.0017623	0.00249223	0.00230864	0.00452737	0.00646347	0.00267215	0.00543995	0.0101711	0.00381782	0.00655969	0.0067163	0.00732331	0.000612934	0.00721721	0.00462486	0.00509577
Unknown	14.416	204.107	0.00965931	0.0094199	0.00876076	0.00838183	0.0096415	0.00834526	0.00798846	0.00727534	0.00848974	0.010444	0.00820178	0.00742835	0.0062819	0.00785931	0.00826073	0.00983981	0.00872332	0.00908825	0.0058379	0.00629846	0.00711371	0.000139074	0.00661722	0.00741153	0.00696733	0.0076076	0.00758131	0.00010592	0.00654084	3.99864e-05	0.00851568	0.000119685	0.00750912	0.0125043	0.00669266	0.00595354	0.00783616	0.0109358	0.0107989	0.00762038	0.00614757	0.00673101	0.00848463	0.00882943	0.00843319	0.00711455	0.00675365
Unknown	14.429	217.143	0.00326676	0.00368507	0.00233944	0.00196481	0.00245632	0.00266733	0.00280686	0.0026833	0.00305454	0.00213847	9.96273e-05	0.00177274	0.000156399	0.0016472	0.00186481	0.0018339	0.00215207	0.00229728	0.0022117	0.00222813	0.00156934	0.00265761	0.00235292	0.00287206	0.00247093	0.00277326	0.00302472	0.00264175	0.00253833	0.00275299	0.00336219	0.00328257	0.00313403	0.00310992	0.000121391	8.85455e-05	0.00241405	0.00264785	0.00240993	0.00327466	0.00216979	0.0032161	0.00249446	0.00288798	0.00277617	0.00247352	0.00258526
Unknown	15.423	73.0057	0.00103644	0.000778591	0.000344831	0.000734707	0.000814017	0.000452708	0.000955607	0.000984483	0.000376072	0.0135304	0.00257377	0.00989464	0.000790966	0.0105904	0.00929173	0.0105689	0.0104857	0.00923852	0.00172062	0.001534	0.00018823	0.001483	0.00120479	0.00164753	0.00162799	0.000386395	0.0010267	0.000946155	0.00131089	0.000308105	0.00657812	0.00721161	0.0046849	0.0124968	0.00109737	0.00122636	0.00766953	0.000338376	0.0123395	0.00692636	0.00745382	0.00629045	0.00784747	0.00822706	0.00792709	0.00730364	0.00678656
Unknown	15.434	204.109	0.00129335	0.00105306	0.00102677	0.000902061	0.00100437	0.00173699	0.0015688	0.00138488	0.00146908	0.0119775	0.000126464	0.00930537	0.000147927	0.00922128	0.00816496	0.00987789	0.0100391	0.00902275	0.0028571	0.00228915	0.00151256	0.00232569	0.0021647	0.00217505	0.00232927	0.00179584	0.00161006	0.0004679	0.00154752	0.00188931	0.00780647	0.00802052	0.00549973	0.011624	0.00621851	0.0017288	0.00779501	0.00970748	0.0109255	0.00790394	0.0074551	0.00701907	0.00817292	0.00866366	0.00800621	0.00767328	0.00727224
Unknown	16.195	437.144	0.00286306	0.00274488	4.10472e-07	0.00320159	4.0378e-07	0.00256978	0.00230402	0.00213185	0.00239937	0.00469691	0.00320248	0.0040606	0.00189773	0.00379075	0.00262824	0.0052372	0.00333059	0.00288842	0.00174012	0.00182542	0.00391274	0.00187335	0.00195773	8.33024e-07	0.00186282	7.29911e-07	0.00210601	0.00193941	0.00181234	0.00243573	0.00231213	0.00237391	0.00197318	0.00306832	0.00202879	0.00235417	0.00188624	0.00279629	0.00387442	0.0019299	0.00199935	0.00182133	0.0021648	0.00228543	0.00197954	0.00187833	0.00189287
Unknown	16.226	73.0027	0.00555855	0.00463255	0.00509376	0.00576208	0.0062112	0.00407577	0.0039737	0.00291902	0.00380874	0.0113876	0.00426342	0.0102637	0.00189477	0.006535	0.00638523	0.0114997	0.00610432	0.00491093	0.0034112	0.00365182	0.00608659	0.00364139	0.00263667	0.0040042	0.00362545	0.00339376	0.00364255	0.00266865	0.0035651	0.00406545	0.00396394	0.00478027	0.00403045	0.00772399	0.0021016	0.00264431	0.00472013	0.00701409	0.00905993	0.00443033	0.00460635	0.00409375	0.00502422	0.00518551	0.00525091	0.00455917	0.00425277
Unknown	16.238	363.153	0.00253863	0.00234856	0.00239433	0.00281806	0.00292816	0.00210849	0.00198649	0.00188795	0.00195615	0.00386909	0.00167603	0.00344189	4.48573e-05	0.00306399	0.00217992	0.00420807	0.00281153	0.00244074	0.00152228	0.00151664	0.00324549	0.00148149	0.0016273	0.00166016	0.00156393	0.00183004	0.00172883	0.00174248	0.00150684	0.00204051	0.00198393	0.00212025	0.00165634	0.00253026	8.36578e-06	0.000145677	0.00166695	0.00241878	0.00303521	0.00155022	0.00169165	0.00156235	0.00178006	0.00187738	0.00177252	0.0016027	0.00158344
Unknown	16.27	437.1	0.00271379	4.74837e-05	0.00311808	0.00320159	0.0033184	0.00240854	0.00203916	0.00202549	0.0021557	0.00469739	2.18298e-07	0.004065	0.000132176	0.00379131	0.00262877	0.00523798	0.00333089	0.00288916	0.00162832	0.00178325	0.00391251	0.00184952	0.00189653	0.00186687	0.00174069	0.00211654	0.0021063	0.00193974	0.00171003	0.00243747	0.00212786	0.00235857	0.00180413	0.00292857	1.15248e-05	7.52919e-05	0.00188881	0.00280084	0.00387477	0.00185453	0.00199965	0.00172639	0.00216578	0.00216609	0.00197027	0.00188851	0.0018633
Unknown	16.283	73.0068	0.00441882	0.00395641	0.00461023	0.0048217	0.000393034	0.0034602	0.00327704	0.00342303	0.00329734	0.00899856	5.22003e-07	0.00712669	0.000144005	0.006535	0.00514159	0.00835681	0.00610432	0.00491093	0.00287267	0.00291672	0.00547144	0.0029971	0.0026257	0.00301299	0.00294504	0.00326688	0.00287305	0.0027542	0.00277759	0.00375267	0.00314983	0.00374258	0.00318464	0.00523079	0.000232329	0.00252747	0.0037815	0.00472459	0.00607625	0.00363704	0.00369002	0.00302731	0.00388594	0.00386352	0.00423297	0.00357782	0.00301939
Unknown	16.296	360.943	0.00978543	0.0069269	0.00777576	0.00893555	0.010511	0.00638685	0.00815446	0.00648971	0.00723234	0.0250724	2.4651e-06	0.0194931	0.000279117	0.0189811	0.0119957	0.000111242	0.0134431	0.011196	0.00638656	0.0071519	0.0109804	0.00568177	0.00541491	0.00595026	0.00700739	0.0058729	0.0067762	0.00599421	0.00554984	0.00723583	0.00621845	0.00790228	0.00687326	0.0143787	4.57768e-05	5.0982e-06	0.00861631	0.0125606	0.0191597	0.00827321	0.0086922	0.00753177	0.0094837	0.00965279	0.00848891	0.00855873	0.00775326
Unknown	19.362	204.107	1.50275e-06	1.90955e-06	8.15589e-06	9.4585e-06	7.52204e-06	8.70104e-06	6.31147e-06	1.11883e-07	1.11611e-05	0.0021238	3.59137e-06	5.57964e-06	0.00583001	0.00300032	4.64734e-06	0.00248175	0.00304756	0.00361657	9.51003e-06	2.34064e-06	1.14164e-06	3.83784e-06	1.2712e-05	2.23827e-05	1.16012e-05	2.099e-05	1.09444e-05	7.04547e-06	2.13121e-05	6.36229e-06	9.69579e-06	1.52082e-05	6.42439e-06	0.00685841	4.41383e-05	4.38718e-06	1.05119e-05	5.37687e-06	4.12684e-06	1.68211e-05	1.13412e-05	2.35884e-06	7.92158e-06	5.47731e-06	8.86076e-06	9.02189e-06	4.57413e-05
Unknown	19.432	204.125	0.00727081	0.00745555	5.76307e-06	0.00486695	0.00533486	3.05253e-06	0.000259039	0.00564308	3.81275e-06	0.00212245	4.82232e-05	0.00233706	2.89113e-05	0.00299922	0.00300989	0.00248107	0.00304573	0.00361531	0.00550628	6.67863e-05	1.56323e-06	0.00686628	3.17728e-05	0.00694331	0.00602931	9.41219e-07	0.00626213	6.73059e-06	0.00609933	4.25436e-06	0.000156221	0.00776417	0.0065822	0.00685935	2.75853e-05	0.000192018	8.3723e-06	0.00751952	0.00534404	0.00604839	0.00185543	0.00303835	0.00703055	0.0077121	0.000740892	0.00340396	0.00424888
Unknown	22.716	73.0246	0.00353636	0.0024047	5.03058e-07	0.00237148	0.000607279	9.23232e-07	0.00163776	0.00208976	1.39906e-06	0.0052396	6.94494e-06	0.00347614	0.0033135	0.00414809	0.00302285	0.00259466	0.00267876	0.0025833	0.00192243	0.00227159	3.91302e-06	0.0025512	0.00254904	0.00252008	0.00237349	0.00222927	0.00208505	0.00229729	0.00269803	2.6048e-06	0.000149368	0.00329711	0.00301963	0.00390962	3.92716e-06	7.33372e-06	0.00224035	0.00215692	0.00204557	0.00300894	0.00127453	0.00179705	0.00307602	0.00023084	0.000399041	0.00214118	0.00268938
Unknown	22.752	361.148	0.00531576	0.00490576	0.000223192	0.00390259	0.00386876	1.03601e-06	0.00502776	0.00418348	3.20005e-06	0.00308416	7.36476e-07	0.00178847	5.91754e-06	0.00125384	0.00185016	0.0013802	0.000431396	0.000821424	0.00346313	0.0033402	0.00113809	0.00547748	0.00595254	0.00509895	0.00499417	4.10024e-13	0.00489709	0.00430827	0.0047365	8.4115e-05	0.00641242	0.00661266	0.00620204	0.00249825	3.94867e-08	3.85216e-06	0.00163588	0.00120778	0.00106254	0.00248779	0.000739792	0.000537801	0.00437568	0.00450199	0.00370424	0.00267064	0.00292953
Unknown	22.797	361.138	0.00534033	0.0049319	0.00766948	0.00392152	0.00388696	0.00590926	0.00512461	0.00422158	0.0069062	0.00308949	1.94991e-06	0.00179308	5.42795e-08	0.000149447	0.00185742	0.000195938	0.000437844	0.000830466	0.00348095	0.00334472	0.00121394	0.00551933	0.00600338	0.00515338	0.00504683	0.0062393	0.00495698	0.00433948	0.0047469	0.00761267	0.00745108	0.0066459	0.00631425	0.00250408	3.7973e-07	0.00125223	0.00109439	0.000482871	0.000264503	0.00248622	0.00052667	0.000534627	0.0044133	0.00458198	0.0036644	0.00433825	0.00481316
Unknown	22.804	73.0101	0.00364594	0.00253937	0.00261689	0.00246211	0.00270935	0.00226455	0.00235304	0.00248414	0.00223884	0.00527892	6.10572e-06	0.00353653	2.41821e-05	0.000373233	0.00308445	0.000456116	0.000943961	0.00162959	0.00202188	0.00234206	0.000783031	0.00275571	0.00257834	0.00303731	0.00273884	0.0012168	0.00229014	0.00242188	0.00284365	0.00240512	0.0035937	0.00370313	0.00308889	0.00396671	5.48599e-07	1.1672e-05	0.00184697	0.00110027	0.000265828	0.00203202	0.0010441	0.00104552	0.00368505	0.00367593	0.00398335	0.00336594	0.00315996
Unknown	22.843	361.133	0.00534085	0.00494606	0.00767995	0.00392254	0.0038968	0.0059266	0.00138209	0.00124912	0.00692855	9.52257e-05	1.85306e-06	0.00179715	5.27036e-07	4.69603e-05	0.00185799	4.47603e-05	0.000438582	0.00083149	0.00349392	0.00335453	0.00121737	0.005524	0.00603419	0.00333789	0.00153688	0.00625436	0.00495947	0.0043431	0.0049178	0.00762557	0.00692793	0.0066294	0.00371651	0.000226499	4.54064e-05	1.68455e-05	0.00109507	0.000482468	0.000185128	0.00128275	0.000540144	0.000547768	0.0055734	0.00757285	0.00650912	0.00436328	0.00483096
Uracil	7.363	99.0584	8.39982e-05	4.04588e-05	2.0154e-05	4.78995e-05	6.30754e-05	1.90873e-05	4.38535e-05	4.37547e-05	2.01623e-05	0.000154264	1.11989e-05	0.00019338	0.000124456	0.000117134	0.000965781	0.000137201	3.81154e-05	3.47006e-05	4.46835e-05	3.83677e-05	1.79408e-05	4.63164e-05	4.9462e-05	3.31612e-05	4.12748e-05	2.62411e-05	4.32972e-05	3.86541e-05	3.63123e-05	2.27611e-05	2.64648e-05	4.03847e-05	4.15332e-05	1.76203e-05	0.000133127	4.40476e-06	1.79268e-05	2.04645e-07	8.82955e-05	1.84249e-05	1.66631e-05	2.11391e-05	2.32131e-05	2.13993e-05	2.85724e-05	2.88528e-05	3.0741e-05
Urea	6.551	73.0691	0.00088848	0.000637588	0.000507194	0.000842561	0.000854628	0.000199279	0.000349265	0.000349474	0.000298981	0.000356757	0.00149035	0.000508916	0.00424564	0.000309551	0.000270345	0.000263213	0.000822126	0.000680259	5.71447e-05	0.000364234	0.000612226	0.000407439	0.000354261	0.0004039	0.000340287	0.00026936	4.98928e-05	0.000398391	0.000370785	0.000403761	0.000309943	0.000572504	0.000465841	6.35322e-06	0.0028712	0.00460474	1.75378e-06	9.80787e-07	0.0001214	0.000137321	0.000149019	9.85406e-05	0.000221535	0.000198129	0.000456339	0.000377057	0.000273024
Uridine	54.334	217.102	1.93915e-05	1.24489e-05	1.56968e-05	1.77331e-05	1.70509e-05	1.37667e-05	1.206e-05	9.97131e-06	1.47724e-05	1.15602e-06	1.12481e-05	1.92091e-06	1.19594e-05	1.32296e-06	3.05456e-06	2.05096e-06	1.24896e-05	1.83121e-05	9.99571e-06	1.212e-05	2.02426e-05	1.35854e-05	1.29169e-05	1.88948e-05	1.91069e-05	1.90048e-05	1.26775e-05	1.32299e-05	1.43235e-05	1.33723e-05	1.31395e-05	1.08558e-05	1.8377e-05	2.19267e-06	2.4548e-05	1.08089e-05	1.264e-05	2.7418e-06	1.64664e-06	1.44462e-05	1.85218e-05	1.39937e-05	1.47519e-05	1.17619e-05	4.81244e-06	1.50501e-05	5.45659e-06
Urocanic acid	20.062	307.198	0.000685241	0.000796517	0.000460103	0.00119266	0.00120436	0.00052044	0.000813279	0.00357184	0.000449287	0.000711696	0.0155377	0.00246698	0.00817419	2.87229e-05	0.00337532	0.000756163	0.000383964	2.11522e-05	0.00146385	0.00148865	0.000386373	0.0014163	0.00143645	0.00109579	0.000913713	0.000404271	0.000773955	0.00145674	0.00162673	0.000506993	0.000793214	0.000834237	0.000891928	0.00268737	0.00922349	0.00720294	0.00121319	0.00485536	0.000656544	0.00115818	0.00245408	0.00509008	0.00196228	0.00142336	0.0012178	0.0014801	0.00165915
Xylitol	21.77	117.08	0.00095581	0.00120192	0.00112566	0.000643279	0.00068127	0.000629209	0.000820077	0.00105358	0.000667291	0.00117007	0.00161375	0.00194258	0.00194241	0.00216683	0.00303985	0.00346773	0.00111872	0.00103714	0.00258119	0.00232178	0.000733068	0.00177416	0.00161996	0.00147281	0.00129462	0.00106651	0.00106787	0.00116491	0.00137259	0.000979821	0.000865375	0.000970162	0.00197319	0.00500341	0.00228585	0.00672435	0.00145075	0.00563114	0.00213171	0.00134509	0.00152478	0.00143937	0.0012931	0.000919531	0.00110694	0.00122254	0.00147878
Xylono-1,5-lactone	9.109	217.135	9.30298e-05	0.000106116	7.16909e-05	5.64893e-05	5.14997e-05	0.000132207	7.97423e-05	9.85527e-05	9.92084e-05	0.000103565	0.000538238	0.00019739	0.000221941	0.000104646	0.000287967	5.83001e-05	9.41623e-05	0.00010792	0.000416753	0.000395276	8.08817e-05	0.00046521	0.000536372	0.00039514	0.000454868	0.000444188	0.000362946	0.000179726	0.000194041	0.000262475	0.000223901	0.000190379	0.000265814	0.000488397	9.31284e-05	8.70898e-05	0.000621831	0.000734291	0.000222331	0.000582605	0.000571324	0.000564933	0.000428032	0.000376478	0.000433384	0.000584892	0.000636154
[truncated: 241 more columns]
