# Supplementary material for: Deciphering barley’s stress response: metabolomic strategies and phenotypic implications under multiple abiotic stresses
Source: Metabolomics. 2026 Mar 7;22(2):36. doi: 10.1007/s11306-026-02406-8 (PMC12967591; doi:10.1007/s11306-026-02406-8)
Supplement: Supplementary file 2 — Supplementary Material 2—S2 Table Log2FC of metabolite level in relation to control conditions. [file 11306_2026_2406_MOESM2_ESM.xlsx]

## Sheet: Arkusz1
S2 Table Log2FC of metabolite level in relation to control conditions
Metabolite	Genotype	Time point and treatment																					Group	ChEBI ID
		TP1: D	TP1: S	TP1: T	TP1: DS	TP1: DT	TP1: ST	TP1: DST	TP2: D	TP2: S	TP2: T	TP2: DS	TP2: DT	TP2: ST	TP2: DST	TP3: D	TP3: S	TP3: T	TP3: DS	TP3: DT	TP3: ST	TP3: DST
2,3-diphosphoglyceric acid	CamB1	1.97011	-3.72379	-3.98361	-2.34135	-2.87962	-2.1223	-2.57367	-2.75534	-2.89972	-3.42859	-4.59139	-3.85202	-3.58695	-3.05677	4.68758	5.31526	-0.739986	1.07534	-15.4656	-0.913462	1.41051	carbohydrates and derivatives	28907
2,3-diphosphoglyceric acid	Maresi	0.203082	0.500546	0.141535	-0.303705	0.865327	-0.494103	0.23401	-1.75305	4.33097	-0.131413	-2.26155	-0.131338	0.474621	-0.202734	0.996575	1.78604	0.070871	2.15563	0.210729	0.633029	-1.18899
2,3-diphosphoglyceric acid	MPS106	5.55133	-0.776588	0.915644	0.935936	0.752787	1.95882	2.01244	-6.9931	-4.53398	-6.90568	-6.42597	-7.86041	-7.48369	-7.41397	-0.736991	-2.17739	-0.93077	2.58071	-0.766826	-1.5392	2.93501
2,3-diphosphoglyceric acid	MPS37	3.87635	-1.04383	-1.11823	0.0318291	1.48824	0.977256	1.66303	-6.43336	-12.3694	-2.48815	-11.9538	-10.161	-6.80951	-4.17204	-3.53995	-10.3753	-4.47797	-3.31565	-9.23541	-9.47752	-8.18913
2,3-diaminopropionic acid	CamB1	0.447991	-4.7237	-2.98031	-9.19249	0.330563	-1.58095	-1.90739	1.30815	-6.23824	-2.78454	-2.77188	-1.58363	-3.29123	-0.328091	4.93155	3.62775	1.01011	3.46044	-5.94295	1.24442	3.78928	amino acids and derivatives	18383
2,3-diaminopropionic acid	Maresi	0.502761	0.566163	0.392333	0.394202	0.702741	0.0941853	0.682451	-2.86241	0.230597	-0.651908	-2.80091	-1.83762	-0.985108	-0.315493	1.92813	1.29269	-2.29088	2.14762	-0.192901	1.1458	-0.545294
2,3-diaminopropionic acid	MPS106	-1.09322	-1.06872	1.33939	1.3261	1.01718	1.2193	0.151337	-1.22712	2.11906	-0.800739	-0.929729	-1.853	-2.5347	-2.21665	-2.26158	-2.7637	-2.74426	-2.59408	-3.34553	-4.3716	-2.80695
2,3-diaminopropionic acid	MPS37	3.31684	-1.24638	0.940387	0.575405	0.0528528	2.05945	1.23711	-1.24498	-2.26879	0.424625	-2.47714	0.014896	0.425127	-1.50811	1.88913	2.56875	2.62821	3.68288	2.36463	1.78323	1.75395
Aconitic acid	CamB1	-0.257519	-3.02104	-2.69099	-3.41722	-0.736006	-1.37503	-0.468925	-1.50943	-0.0282029	-0.443182	-2.80703	-2.7887	-1.8246	-1.16231	0.757863	0.54709	-1.88125	0.442744	-1.25879	-1.4361	0.236856	organic acids and derivatives	22211
Aconitic acid	Maresi	-0.0643977	-0.207017	0.37129	-1.06651	0.635857	0.0305747	-0.378216	-2.10214	-1.00537	1.57627	-1.79371	1.55473	1.70849	0.608818	-0.712824	0.760633	0.946903	-0.695411	0.00988025	1.2638	-0.447916
Aconitic acid	MPS106	-0.0830516	0.204266	3.55316	-0.378581	2.75339	4.42769	4.14735	-0.915979	-0.686714	1.51425	-0.296948	-0.436532	-0.363137	-0.0816187	0.703881	-1.0916	2.18691	-1.92122	1.76	1.82142	-0.15944
Aconitic acid	MPS37	-0.362601	-0.600699	0.582299	-1.043	2.3721	1.06106	1.96445	-0.852228	-1.90742	0.628479	-1.21913	1.83825	0.657403	0.987479	-1.2749	0.383725	1.60765	-0.213321	1.87475	1.60155	0.0487298
Adenine	CamB1	0.903829	2.5508	0.590432	2.18291	2.0994	0.0960459	0.326342	0.701007	1.59571	-0.196919	0.871448	1.32532	0.638778	0.891718	-2.4444	-1.32701	-1.61338	-0.807499	-1.45462	-0.440377	-1.5051	organic heterocyclic comp. and derivatives	16708
Adenine	Maresi	0.416975	0.421063	-1.82447	-2.59645	-1.08755	-0.145253	-0.102049	-1.79196	-1.05771	-0.463971	-1.5014	-0.0946077	0.16731	-0.730654	-0.840292	-0.763511	-3.65474	-3.66634	-1.65547	-0.551532	-0.164059
Adenine	MPS106	-1.57487	0.727216	-0.0503414	-0.19649	-0.848758	1.02535	0.33851	1.20375	-1.25228	1.2216	1.84533	0.458363	0.239238	0.107547	0.702078	0.0104376	1.14445	0.733249	0.968347	1.15755	-1.05637
Adenine	MPS37	0.0457246	0.141223	-0.886403	0.329074	-1.24373	-0.41263	-0.151854	-0.232371	0.0451307	-1.19829	-0.155135	1.36648	-0.468736	0.111109	2.07906	1.83458	-0.597623	2.6541	2.03172	2.10331	1.39038
Alanine	CamB1	0.74655	-0.800191	0.822932	0.687751	0.432573	0.578945	0.494556	1.29657	0.0199117	1.28572	1.0656	-4.783	-0.366792	1.14916	0.833254	-1.1081	1.17767	1.18787	1.13061	1.22291	1.50321	amino acids and derivatives	16449
Alanine	Maresi	-0.00330576	-0.678679	-0.252102	-0.194189	-0.205515	-0.170453	-0.0416367	-3.03998	-6.39894	0.328091	-0.791961	0.416856	0.113106	0.171382	0.0127413	-0.275126	-0.123004	-0.0789993	0.254282	-0.234598	0.285831
Alanine	MPS106	1.14216	5.30546	5.5801	3.14995	5.68489	5.39337	5.85869	3.04539	0.377115	4.47778	1.09067	3.23638	-1.0629	3.90407	4.26309	4.03418	4.73883	1.08165	4.82122	4.5853	2.85386
Alanine	MPS37	2.24238	0.972146	3.34736	-1.40367	2.69134	1.3223	2.9632	1.83003	-0.732045	2.14346	-1.87205	3.6751	-0.806682	2.08085	-0.17263	3.33391	4.62457	0.161982	4.8037	4.67051	4.74717
Allose	CamB1	0.132063	0.250361	-0.224643	0.760386	0.0232213	-0.215016	-0.501629	-0.205553	-0.19017	-0.273347	-0.601819	-0.621373	0.218577	0.715937	-0.0151821	-0.538715	-0.856501	-0.442296	1.47538	0.186516	-0.44476	carbohydrates and derivatives	37690
Allose	Maresi	-0.816391	-0.467804	-0.320187	-0.378192	0.361312	1.04908	1.13544	-0.173459	0.218177	0.687965	0.263893	1.33446	1.38375	-0.526025	-0.418155	-1.06001	1.97602	-1.06114	1.25649	1.14237	0.788448
Allose	MPS106	-1.01249	-0.419984	-0.243003	-0.504203	1.00555	-0.0289093	0.702977	0.796119	-0.736875	1.26233	0.672546	0.750421	0.589517	1.1775	1.18198	1.14216	1.82006	0.363264	2.59177	1.96062	2.51666
Allose	MPS37	-0.556271	-0.643079	0.536331	0.0778329	1.16516	0.398199	1.50271	0.856922	1.04424	1.64752	0.757452	1.40885	1.81874	2.52226	0.13485	-0.624864	1.70801	-2.44012	1.90637	1.55844	0.716726
Aminobutyric acid	CamB1	0.967286	1.59724	-0.139962	-1.71573	0.0359548	0.712855	0.597304	-0.900027	-1.99968	-0.387223	-0.670201	0.226532	-0.209929	-0.198763	1.11215	0.298363	0.551157	0.96323	-7.54873	1.47463	1.07271	amino acids and derivatives	35621
Aminobutyric acid	Maresi	-0.0763693	0.479025	0.318857	-0.316124	-0.151976	0.214888	0.253216	-0.175119	-1.49682	-0.440099	-1.26857	-0.612592	0.243281	-0.450104	1.83258	1.95366	-2.27015	1.03937	-0.72736	0.190557	-1.47757
Aminobutyric acid	MPS106	-0.625798	-1.16736	-0.122024	1.12843	-0.341765	0.096577	-0.202681	0.39959	0.686101	0.390565	0.182069	0.701968	0.824116	0.623734	-0.806437	-0.913539	-0.735539	0.73285	-0.477856	-0.146993	0.14224
Aminobutyric acid	MPS37	-0.673315	0.0980935	-2.02724	-0.519767	-0.138715	-1.34401	-0.0518742	0.594442	-0.157997	-0.806931	0.245601	0.429625	-0.176197	-0.261118	2.84904	0.640281	-0.71878	5.35672	1.35153	1.66069	-3.6487
Aminohexanoic acid	CamB1	1.68768	0.0403213	0.518257	-0.324703	2.36349	1.99041	1.50646	-0.502008	-4.22684	-0.594332	-1.57902	0.738332	-0.446169	0.679029	0.287073	-0.341406	-1.27287	-0.27341	-4.57249	-0.814461	-0.356529	amino acids and derivatives	16586
Aminohexanoic acid	Maresi	-0.191065	0.0236374	-0.451479	-0.168362	-0.183692	-0.538361	-0.394733	-1.26913	-0.818066	-0.163206	-2.08217	-1.3619	-0.26497	0.00386283	2.04172	2.34768	0.528934	1.44388	0.415631	1.76361	-0.952971
Aminohexanoic acid	MPS106	-0.321736	0.151076	-0.449922	0.336933	-0.877218	-0.469774	-1.45349	-0.320127	-1.75102	-1.19324	0.235018	-1.5849	-2.03309	-1.36503	-0.98409	0.135859	-2.0422	-0.951225	-1.70926	-1.82646	-2.2602
Aminohexanoic acid	MPS37	1.18203	0.292848	-1.68752	0.385895	-0.00303422	-1.58161	0.127926	-0.279244	0.153266	-1.46084	0.330709	-0.642057	-1.7629	-0.202461	0.292558	1.42105	-0.845306	-0.137137	-0.158022	-1.24553	-4.51564
Aminoisobutyrate	CamB1	-0.426897	-0.880966	-2.83476	-9.21188	-2.54021	-0.522122	0.870831	-3.20317	-2.46461	-0.852607	-0.0988897	-0.631459	-0.230591	-0.615564	1.92825	2.68986	-1.90926	1.96093	-4.15498	0.426651	-0.0897776	amino acids and derivatives	27971
Aminoisobutyrate	Maresi	-0.684311	0.0856871	-0.914462	-0.968214	-0.759065	-0.284823	-0.77304	-0.741608	-0.960965	-0.905622	-8.16297	-0.0476807	0.4831	0.129448	0.613613	-1.00076	-2.36155	0.337783	-0.0276567	-0.121774	-0.46949
Aminoisobutyrate	MPS106	1.39741	0.239033	1.08922	1.0338	0.219665	1.31773	-0.0223922	-0.621181	-1.18309	-1.60612	-1.18375	-0.755236	-1.02556	-1.13764	-0.189867	-0.268987	-2.7792	0.109158	-0.366502	-0.30361	0.129362
Aminoisobutyrate	MPS37	-0.233737	2.24261	-3.61761	1.12015	1.62992	-2.25867	0.608651	-0.243177	-0.544114	0.136075	-0.863949	-0.41981	-0.64852	-0.0561662	-0.939121	-2.22172	-1.59907	-0.0209133	-1.48008	-1.70393	-5.46878
Aminolevulinic acid	CamB1	-2.00296	-1.89239	-1.93046	-3.794	-1.23896	-2.24441	0.78951	4.71781	4.62068	3.58328	2.5966	1.6805	2.60987	3.51978	0.469498	-0.565027	-0.644036	0.55656	4.44126	0.0579852	3.55794	amino acids and derivatives	17549
Aminolevulinic acid	Maresi	0.635557	-0.306918	-1.96865	0.677815	-0.591795	0.737149	-1.13547	-0.142474	-1.20512	-0.60831	-0.803521	-0.403859	-0.332766	1.38476	3.32517	1.86796	2.24933	2.98549	3.91583	0.964979	3.42039
Aminolevulinic acid	MPS106	-0.354697	-0.340755	-1.65479	0.624492	-3.06754	-4.89755	-3.9443	2.59131	1.76264	-0.364204	2.84679	0.117524	-0.587766	-1.1936	2.07126	0.485557	-3.07697	3.16648	-2.13599	-1.75711	-2.2646
Aminolevulinic acid	MPS37	-0.412956	-0.441172	-2.39717	0.410348	-0.833453	-0.430541	-1.56497	3.45399	2.6554	0.468407	2.18281	1.93293	0.834009	2.51914	6.30016	5.90418	0.51938	8.32194	3.33402	0.454793	4.85246
Aminopentanoic acid	CamB1	-0.83835	-1.69247	-1.70057	-2.15422	-0.347705	-0.0591629	0.730243	0.357352	1.57393	2.34643	0.157932	-0.900896	-0.977943	-0.159886	-0.959544	-1.28771	-2.36134	1.27604	-2.00963	-1.973	0.00625595	carboxylic acids and derivatives	180619
Aminopentanoic acid	Maresi	0.22581	0.775556	-0.37753	-0.24425	-0.25584	-0.158717	-0.459293	-3.52714	-1.0882	-0.497865	-3.21357	-0.124298	-0.40742	-0.979004	-0.0095417	-0.201242	-0.316438	-0.368056	-0.151814	-0.386601	-0.25
Aminopentanoic acid	MPS106	-0.104807	-1.71357	0.158125	2.64867	-0.55634	1.05535	0.344644	-2.14949	-1.19377	-1.23083	-0.0772589	0.62466	-2.8062	-2.93182	-0.53044	-0.196835	-0.676649	-1.08815	0.0482866	-0.577936	-2.52778
Aminopentanoic acid	MPS37	1.25407	-1.39679	-0.1952	0.263177	1.70463	0.632322	1.13862	-1.04753	-2.7234	-2.18687	-2.78886	-0.423974	-3.26911	-0.81299	2.73319	-0.398201	-1.51614	0.742419	-0.94098	-0.684839	-1.13711
Anhydroglucose	CamB1	2.80805	1.76575	2.49614	1.20589	2.58609	1.44698	2.2385	-1.72789	-0.425941	-0.0136047	-1.20036	-0.0165858	-0.983077	0.577386	1.19958	0.760744	0.305599	-0.672837	1.25972	0.0268808	-1.10457	carbohydrates and derivatives	27550
Anhydroglucose	Maresi	0.642051	-0.260476	1.00369	-0.412168	0.0604026	0.742661	0.081817	-0.264483	0.719742	3.02532	1.28278	2.60649	0.840871	2.41558	1.17202	-0.493853	1.69257	1.69192	3.11472	0.362819	1.67727
Anhydroglucose	MPS106	-0.975047	0.518479	-1.14016	-0.474135	-1.03324	-1.6748	-2.41173	1.2707	-0.328359	-0.435082	1.0846	-1.39983	-3.07959	-2.16963	0.0997792	0.122723	-4.16161	-0.579443	-3.5689	-3.33421	-3.26134
Anhydroglucose	MPS37	0.139007	-0.533789	0.189582	1.25117	1.57561	0.194949	-0.0656642	0.554033	1.38013	1.46048	2.61991	2.4515	1.30179	1.11244	2.11522	5.09841	2.60312	2.54297	3.56243	1.18169	2.52179
Arbutin	CamB1	-1.33422	-1.92099	-0.735618	-2.296	-0.710432	-0.298335	-0.644251	1.60285	1.51101	1.19096	0.112438	0.468399	1.14806	1.38727	0.2276	2.40726	0.110876	0.442604	0.646378	0.265162	0.903454	carbohydrates and derivatives	29710
Arbutin	Maresi	-0.560662	-0.112488	0.584197	-0.372376	0.439303	0.338984	0.236538	-1.51059	-0.384882	0.747314	-1.36388	0.777101	0.78576	0.786617	-0.681225	-0.647422	0.109939	-0.564047	-0.176329	0.537514	0.455111
Arbutin	MPS106	-0.358266	0.1066	1.84228	-0.474846	2.28936	2.1883	1.86514	0.417628	2.53862	1.30132	0.217987	0.764497	0.65534	0.365938	0.15779	-0.643488	0.989345	-0.138655	0.979149	0.475375	-0.282114
Arbutin	MPS37	-0.0148764	-0.5458	1.55513	-0.575517	1.8921	1.46431	2.1809	-0.304625	-0.407542	0.58203	-0.613522	1.87622	0.512194	0.851971	0.501124	0.117753	1.34924	0.0926317	0.98755	1.31151	0.358259
Ascorbic acid	CamB1	0.0823002	-2.19548	-2.02789	-1.69585	-1.1373	-1.17135	-0.66634	-1.32168	-0.658222	-0.408658	-0.351414	0.399312	-0.744092	0.846767	1.87511	1.3698	-0.677632	0.91008	-0.33643	-0.823227	-0.695682	carboxylic acids and derivatives	29073
Ascorbic acid	Maresi	-0.425492	-0.614132	0.10976	-1.30282	-0.648225	0.171157	-0.138478	-1.45667	-2.89643	-0.742929	-1.9293	-0.198946	0.00764793	-0.764819	0.283735	-0.635131	-2.07342	0.190309	-0.0199952	0.430291	-0.336248
Ascorbic acid	MPS106	0.148094	1.89705	1.18663	2.25221	0.375299	1.19562	0.877377	-0.370913	-0.967311	-0.537625	1.11131	-1.04773	-1.49559	-1.03918	1.21791	1.25339	-0.0374283	1.78354	0.0419883	-0.12907	-0.362609
Ascorbic acid	MPS37	1.10376	0.665989	-0.519408	1.70726	1.49727	-0.540007	0.88318	-1.69509	0.0368393	-0.953008	0.101701	-0.811868	0.729005	-0.777162	4.10138	3.7675	3.36015	5.26837	2.4545	1.9609	0.213624
Asparagine	CamB1	4.10404	2.14417	0.0326262	-0.293477	5.54953	-0.257709	5.12214	-0.122214	-1.77034	3.69986	0.0153845	-0.112442	-1.54842	2.37612	-0.049999	-3.12944	-2.96998	-0.166594	1.26731	-2.78237	-0.724591	amino acids and derivatives	17196
Asparagine	Maresi	2.92881	0.44615	0.535342	1.71669	2.4761	2.21772	-1.06585	-0.597234	-0.365111	2.51189	4.07361	2.18926	2.45335	2.48779	-1.3409	-1.81447	0.384606	-0.737154	1.82474	-0.180142	2.27482
Asparagine	MPS106	-1.03613	0.779273	-0.942653	0.628231	-1.91928	-2.19965	-2.59878	-0.248349	0.38783	-2.32836	1.31593	-2.05167	-4.36174	-1.55957	4.44249	4.43351	-1.11717	2.08881	0.70937	0.516721	-2.48665
Asparagine	MPS37	-0.437078	-0.381513	-4.45248	-0.664549	0.644041	-4.06558	0.361705	-2.91036	-0.878204	-3.49694	-0.589085	0.364338	-4.42811	0.128831	0.760323	2.71969	-2.72413	0.349589	1.95674	-4.02556	-2.35556
Aspartic acid	CamB1	1.83118	0.551247	0.492895	-1.68655	1.44703	1.72495	2.0093	-2.46207	-2.42414	0.947498	-0.425841	0.415039	0.886192	1.13803	-0.306961	-0.601057	-1.67363	-0.123959	-2.00076	-0.656	-2.89761	amino acids and derivatives	17053
Aspartic acid	Maresi	-0.0140808	0.213475	-0.00954199	-0.179363	-0.0450755	-0.0770989	-0.412276	-2.03898	-5.64454	-0.297735	-3.73662	-0.513574	-0.38363	-0.443883	-0.171701	-0.0876948	-1.11386	-0.484026	-1.0815	-0.405981	-1.11626
Aspartic acid	MPS106	-0.992816	0.0701248	0.780785	-1.5068	0.224183	1.01801	0.697301	1.26448	1.15024	1.85949	0.604085	1.31066	1.13845	1.40312	-0.187519	-0.279662	0.149372	-1.60601	0.769425	0.654691	-0.126569
Aspartic acid	MPS37	-0.00716141	-0.291843	-1.47441	0.0663435	0.486781	-1.97096	-0.00565287	-0.256986	0.00568116	0.650544	-0.217254	1.57787	0.158464	1.09876	2.3867	4.3129	3.17645	0.648677	4.63298	4.75547	2.09737
Butyraldehyde	CamB1	-1.59625	-2.80761	-3.09566	-3.57727	-4.33944	-3.893	-4.04178	-0.137226	-0.371852	-2.1929	-1.40075	-2.62243	-1.82613	-2.68182	0.983089	0.964192	-0.610137	-0.621926	0.163449	-0.796515	1.4987	carbonyl compounds and derivatives	15743
Butyraldehyde	Maresi	0.800387	0.80983	-0.0816276	-0.332839	-0.652403	-0.384126	0.0156419	0.462623	0.956743	-0.822819	0.560513	-1.03277	-0.831523	-0.874899	0.831691	0.0773776	0.584291	0.329984	-0.33526	-0.823522	0.10326
Butyraldehyde	MPS106	0.173618	-2.93002	-1.88944	-0.311435	-2.27583	-1.74023	-1.43536	-1.33051	-0.751565	-1.9124	-0.683131	-2.05638	-2.08174	-2.00571	-1.32785	-0.725548	-0.554465	0.529426	-0.718707	-1.19025	0.506564
Butyraldehyde	MPS37	0.437752	0.581706	0.391237	-0.127505	-1.18961	1.68486	-1.11852	0.57994	-0.971288	1.3837	-1.06635	-1.2808	1.37556	0.252075	-0.411282	-2.60512	0.447813	0.510136	-2.65341	-2.32197	-0.0689608
Cellobiose	CamB1	2.01531	1.13009	-0.520823	-5.90379	2.58515	2.31868	2.36168	-1.61007	-1.13864	1.29875	1.33504	1.57749	-5.16904	0.787159	0.802145	0.977663	-1.94992	1.81821	-6.73464	-1.16816	-3.46397	carbohydrates and derivatives	17057
Cellobiose	Maresi	-0.64774	0.420857	-0.71002	-0.568406	-0.742156	-0.364034	-0.788719	-2.4471	-3.19168	-4.86194	-7.76524	-0.991687	-0.320301	-1.79527	0.356387	-0.369558	-1.19375	-0.24004	-7.33197	0.110103	-1.35893
Cellobiose	MPS106	0.691561	1.52281	1.90774	-2.44637	1.16706	2.31963	1.332	1.6258	5.15638	2.12286	1.13977	2.02814	2.0405	1.49602	1.0337	1.52494	-0.496719	-0.663256	0.974655	-0.12253	0.197409
Cellobiose	MPS37	0.568204	0.341451	-1.93907	0.10601	0.446166	-1.7566	-0.0174404	0.159774	1.25768	-0.406788	0.713528	1.34444	0.57638	-0.0435122	0.752375	3.12246	1.82523	0.641225	2.79437	2.73215	0.154143
Chlorogenic acid	CamB1	-2.05456	-0.4695	-0.185686	0.199274	-1.49558	-1.37417	-1.50014	-0.370526	-0.034801	-1.32378	-1.13962	-1.43062	0.247173	-0.530787	-0.259757	0.40902	0.364242	-0.431378	1.6321	1.09123	0.1695	carboxylic acids and derivatives	16112
Chlorogenic acid	Maresi	3.01995	2.45787	2.19076	1.7448	-0.91114	2.65914	2.12921	1.97123	1.8176	0.587004	1.99257	-1.90358	0.923772	0.637073	3.34355	1.97976	2.75127	2.45363	0.445655	3.0591	2.26988
Chlorogenic acid	MPS106	-2.49922	-1.43989	-0.399071	0.027723	-0.318324	0.213689	-0.656921	-0.789602	0.31964	0.967807	0.917589	0.715254	0.633033	-0.0658786	0.422372	-0.752913	1.11684	-1.7996	0.733317	1.03991	0.167784
Chlorogenic acid	MPS37	1.90737	1.56354	1.27568	0.911074	2.01207	0.309647	1.5529	-0.175712	0.935568	-1.19809	1.11161	1.71464	0.632098	0.699031	0.486499	2.4302	1.53744	-2.35621	2.04624	1.51976	1.96859
Citraconic acid	CamB1	1.28895	0.0959723	1.75483	0.874311	1.23475	1.97396	1.4092	0.0216201	1.10548	-0.579659	-0.0250161	-0.0711367	0.269659	0.444687	0.727191	-0.0513817	-0.132338	-0.427717	0.901761	0.509927	-0.698946	carboxylic acids and derivatives	17626
Citraconic acid	Maresi	-0.764202	-0.902793	1.28688	-0.63372	0.310058	0.690158	0.651484	-0.0291692	0.674236	1.36664	0.706271	1.22108	0.805118	0.694906	0.579812	-0.0377934	1.70812	0.656341	1.97712	0.78854	0.780165
Citraconic acid	MPS106	-1.1333	-0.249881	1.11125	-0.298495	1.2643	0.387599	-0.0576948	0.276565	-1.03996	-0.323764	-0.602473	-1.15194	-1.43919	-1.92107	-0.463182	-0.730272	-1.0934	-1.09534	-0.839872	-0.683938	-1.55584
Citraconic acid	MPS37	-0.0696567	-1.92588	0.650154	-0.267318	0.669007	0.344169	0.508572	-2.49711	-1.22426	-2.675	-2.05139	-0.952847	-2.71887	-2.72029	-0.00400404	1.40626	0.468803	0.936263	1.05376	0.753205	0.133467
Coniferin	CamB1	2.15438	0.632316	0.189038	-6.08223	2.04717	0.554503	0.99504	-0.231412	-0.172963	2.97864	2.65112	3.40909	2.32983	2.28121	1.89924	0.803275	-2.96827	2.84272	-6.17318	0.973578	-2.16485	carbohydrates and derivatives	16220
Coniferin	Maresi	0.462954	-2.21083	-0.249809	0.547914	-0.377411	0.0593331	-1.3633	2.93187	-0.420199	-0.0128351	-5.15378	-1.14782	-1.29075	1.85603	2.18079	1.19315	0.511087	3.75619	1.21425	2.04392	0.210883
Coniferin	MPS106	-0.567525	0.089642	-0.177649	-1.89124	0.132836	-1.45103	-3.91937	0.942254	1.27554	0.876433	1.23159	1.79039	0.47859	1.28258	0.583629	0.944676	-1.49543	-0.266987	-1.21508	-3.38198	0.651179
Coniferin	MPS37	0.457989	0.276885	-2.27256	0.284384	-0.677219	-2.1071	-0.470001	0.282873	1.85713	0.775032	1.51078	-0.139686	0.437422	0.286544	-0.105368	2.32843	0.665337	-0.0637055	1.53935	0.428968	-1.72923
Cystamine	CamB1	-1.20283	-1.23073	0.860996	-0.721898	1.4045	1.054	-0.337474	1.32607	0.212218	0.31518	-0.270536	-0.228635	-0.790654	1.01908	0.864533	-0.744755	-2.58825	0.254413	1.75891	1.30379	1.69192	primary amino compound	78757
Cystamine	Maresi	-1.19004	-1.64001	1.96524	1.39353	1.76194	1.67583	1.57785	1.04121	1.09618	1.26583	1.62903	0.361638	0.830526	1.32248	-0.118336	-0.250648	3.02483	0.437614	3.10292	1.93769	1.08775
Cystamine	MPS106	-0.513869	0.642004	1.69104	0.177567	2.46454	0.0450912	0.343703	1.76848	0.898526	1.76469	1.15132	0.963132	2.03407	0.840971	1.95303	0.442278	0.709562	-0.427891	0.264344	0.724751	-0.95201
Cystamine	MPS37	0.433435	-0.65248	1.15498	-0.572052	1.57967	1.53257	1.236	0.729535	0.879707	1.67567	0.873688	2.35508	0.264162	0.944267	1.0046	2.20323	2.92958	0.974582	3.86008	3.3113	3.8776
Dehydroascorbic acid	CamB1	0.696786	1.30698	1.74184	0.779442	1.3907	-0.452884	2.41633	1.7154	1.50334	1.65917	1.83356	2.16662	0.732786	2.3606	0.695584	-0.615758	-0.456423	-0.13787	2.59794	-0.325722	0.257434	organic heteromonocyclic compound	17242
Dehydroascorbic acid	Maresi	-1.12497	-2.52017	-1.56541	-0.318654	-2.40975	-1.72388	-2.06362	-0.175984	-0.739232	0.133633	0.443283	-1.64773	-0.545935	0.841882	-0.547398	-1.3925	-1.92594	0.203939	0.802517	-2.91451	0.164621
Dehydroascorbic acid	MPS106	0.147657	-0.390125	0.0523354	0.987296	-1.4361	-3.52552	-2.20558	2.79854	0.783855	-0.22777	1.22646	-0.459828	-0.341098	-1.37426	1.12631	-1.19644	-4.61289	2.02525	-2.6935	-2.46157	-2.89118
Dehydroascorbic acid	MPS37	0.0263748	0.961254	-0.0850123	1.71782	1.02065	-0.583289	0.453504	-0.48111	0.0272588	-0.879973	-0.557673	0.703894	-3.15914	-0.0384635	-0.0642398	-1.54163	-2.32675	0.1445	-0.338232	-3.73075	-1.37118
Deoxycholic acid	CamB1	3.90712	-3.16742	2.83857	-2.23413	5.42419	5.11133	5.65793	0.889897	-0.733986	-0.353073	-1.62171	-1.53588	-0.410077	5.19734	-4.54126	-6.70097	-6.04351	1.10736	-5.76181	-6.65163	-5.08112	carboxylic acids and derivatives	28834
Deoxycholic acid	Maresi	0.133672	0.716792	-0.374913	0.21113	0.49054	-0.181646	-0.195975	-9.89434	-7.74452	-0.542185	-9.56938	0.160875	-0.416524	-0.433746	-0.754542	-0.733942	-0.198637	-0.812132	-0.0662281	-0.267191	-0.164388
Deoxycholic acid	MPS106	1.41892	-0.285543	7.53176	4.27062	7.80577	8.97382	8.41239	-2.82613	-2.61911	2.81042	-3.18745	-2.34966	-3.26857	-3.08532	-1.17004	-5.2085	-0.48434	-1.18908	0.272116	-0.846557	-7.87452
Deoxycholic acid	MPS37	4.35421	1.56983	3.53486	2.61047	6.21816	3.74084	5.84565	1.08783	-3.92597	-1.41211	-3.28069	6.2389	-1.62036	4.22187	4.16056	4.44538	1.23345	7.06841	5.67744	3.95537	-1.06595
Deoxyuridine	CamB1	-0.243076	-0.517739	2.75613	-0.433602	2.44043	2.84427	2.50501	-0.598396	-0.00527288	0.307387	-0.647942	-1.25523	0.580694	0.304905	-0.157565	-0.938757	0.192627	-0.387654	0.74601	-0.256138	-0.726127	organic heterocyclic comp. and derivatives	16450
Deoxyuridine	Maresi	-1.95023	-1.47901	1.34442	-1.57415	0.359256	0.542705	1.25719	-0.82917	-1.21458	0.854855	0.085139	1.33529	-0.144887	1.8244	2.21954	1.35965	3.04268	3.40853	3.15238	0.494197	0.573591
Deoxyuridine	MPS106	-1.10088	0.932593	2.64034	-0.201848	2.8186	2.50559	1.85116	1.88636	1.43244	2.65086	2.10932	2.95037	1.29253	1.70838	0.940253	-1.77831	0.63682	-0.974572	0.782658	-0.88899	-0.13824
Deoxyuridine	MPS37	1.87399	-0.817223	2.77632	0.615687	2.60907	2.09852	2.58383	2.79039	2.07068	2.24438	3.17422	4.7493	2.34961	2.13614	2.05598	1.77993	3.61265	-1.42365	4.11136	4.57421	3.22969
Elaidic acid	CamB1	-0.427963	-0.373317	2.05127	-0.10769	0.951042	2.2005	1.36599	-0.491875	0.309365	0.410498	-0.776352	0.411538	0.858633	0.295515	-1.57249	-0.721349	0.231725	-1.82918	-0.10918	-0.0624671	-1.63907	fatty acids and derivatives	27997
Elaidic acid	Maresi	-0.889553	-0.935381	0.227212	-1.04299	-0.976058	-0.197901	-0.189616	-1.27261	-1.10436	0.379321	-0.629503	0.666212	0.3165	0.326	0.52464	-0.0174656	1.18326	0.660163	0.885681	0.621877	0.349717
Elaidic acid	MPS106	-1.61095	0.578271	1.64001	-0.351637	1.11752	1.02394	0.336657	1.76365	0.218045	2.11745	1.7736	1.15921	0.690675	0.898535	0.296736	0.180493	0.0647386	-0.524035	0.49005	0.581263	-0.80126
Elaidic acid	MPS37	1.20062	-0.190678	1.16328	0.444191	0.966893	1.07517	0.593989	1.84871	2.61254	1.47389	2.85657	3.85799	1.01376	1.766	1.78988	4.45327	3.55759	0.0529215	3.3091	4.85736	3.33968
Erythritol	CamB1	-0.316006	-2.87558	-2.00222	-2.59354	-1.64985	-0.051268	-0.223087	-1.0156	-1.19243	-2.3991	-1.97561	-2.42542	-2.23912	-1.27647	1.2374	0.350947	-1.68939	0.679789	-0.642389	-1.38767	0.36792	polyol	17113
Erythritol	Maresi	0.156946	0.340759	1.51036	-1.85971	2.7131	1.74951	3.01664	-3.10121	-1.85407	1.18109	-3.18286	2.34747	2.72096	2.63641	0.36244	0.975868	1.39123	1.70817	0.996516	1.4217	1.25812
Erythritol	MPS106	2.26018	0.0899538	2.50332	1.09722	5.11308	3.84016	5.39009	0.0441073	-0.365599	1.82262	0.56294	-0.547785	-1.16578	-1.01791	1.51305	-2.71442	1.16007	1.20964	2.20037	1.96694	0.123966
Erythritol	MPS37	3.60729	0.437548	1.94134	-0.20603	4.18939	2.92548	4.9122	1.65644	-2.02453	2.11686	-2.62949	4.40585	1.3077	1.90096	-0.26226	-1.88724	0.386535	0.993909	1.54641	2.55107	-0.825382
Ethanolamine	CamB1	4.24225	2.09205	1.71179	-1.73617	3.48492	2.93116	3.56081	-2.06664	-2.09869	4.23039	2.71662	1.42737	1.93084	1.85831	2.00772	1.11165	-2.01205	1.92406	-3.04221	-0.804451	-3.44033	organic amine compound	16000
Ethanolamine	Maresi	-0.0737562	-0.403048	-0.897049	1.46216	-0.833574	-0.5821	-1.24116	-1.45978	-7.15469	0.133415	-5.23314	-1.11088	-0.696678	0.713358	1.01974	2.38434	0.125069	1.66189	0.222996	0.381553	-0.634429
Ethanolamine	MPS106	0.693579	2.14304	0.108036	0.184091	0.0874168	1.0053	-0.112297	0.00151582	-0.901072	-0.949486	0.568666	-1.82727	-1.79563	-2.16958	1.78007	1.46364	-0.642615	-0.296732	-0.668322	-0.612899	-1.68838
Ethanolamine	MPS37	1.21721	0.592429	-2.61969	0.897814	-0.162969	-2.90227	-0.867264	-0.965328	0.951466	-1.66548	-0.805764	-0.86983	-3.59355	-0.17914	-0.886038	1.2324	-5.03351	0.675019	-1.55336	-1.97898	-4.54566
Ethylmalonic acid	CamB1	0.871192	-0.461769	-0.520213	-9.55496	0.451304	0.172521	0.643715	-5.42464	-3.3466	-1.57104	-2.75105	-2.79097	-1.67627	-1.44055	1.52397	0.30582	-1.36993	0.677013	-7.93422	-0.0933286	-5.62595	fatty acids and derivatives	741548
Ethylmalonic acid	Maresi	-1.71232	-1.34334	0.104482	-0.773375	-0.147262	-0.813717	-0.89196	-1.72635	-1.37718	0.103526	-10.6661	-0.0802628	0.330604	0.829239	1.01344	1.21373	-1.21213	0.700103	-1.65957	0.439833	-1.67509
Ethylmalonic acid	MPS106	0.813822	-0.465545	1.68998	-1.16019	0.813061	2.58009	1.71435	-0.296061	-0.554397	0.425702	0.0786944	0.285185	-0.173794	0.803687	0.890872	1.98513	1.96902	0.326301	1.461	2.21885	1.25373
Ethylmalonic acid	MPS37	-0.171591	0.091918	-0.397012	0.593815	1.31902	-0.907326	0.85998	0.632742	-0.549204	0.310811	-0.392199	1.20515	-0.173107	0.521492	-1.28698	0.402373	-0.697551	-3.40155	0.463452	0.26157	-6.9465
Fructose	CamB1	-3.64346	-4.81898	-3.31946	-4.22228	-3.79099	-3.59948	-3.64071	4.55395	4.13522	1.06067	-5.97555	-4.58664	-0.74028	0.188204	4.33455	-0.0561899	4.55471	4.05788	6.36915	4.62569	7.93091	carbohydrates and derivatives	28757
Fructose	Maresi	1.24873	-1.52662	1.90545	1.65082	2.45421	1.0448	1.77975	-4.6365	-3.43767	0.451335	-0.844932	0.431156	-0.551802	0.124285	-0.534954	-0.212667	-0.365715	-0.229183	0.221147	-0.227953	0.298371
Fructose	MPS106	2.09387	2.05178	5.77056	2.09813	6.4105	5.83755	6.18727	-0.903915	-0.761816	5.08169	0.745634	4.15212	-0.525249	4.13872	0.351749	-2.96485	-2.25063	-2.32497	1.79076	-2.04366	-0.445636
Fructose	MPS37	3.81154	2.96149	5.37004	-0.68434	5.10778	1.80598	4.78754	1.94352	-1.27588	2.52035	-1.34522	3.30827	0.61487	2.29543	-0.901112	0.595782	3.07669	0.0538098	3.12381	-1.65499	5.31507
Fumaric acid	CamB1	-0.00909804	-0.841633	-0.145441	-2.33072	-1.40029	-0.389719	-0.0364024	-4.78565	-3.65086	0.371722	-2.77345	-0.488151	0.163395	-0.978523	-0.895163	-0.578118	0.10951	-1.7846	-2.10356	-0.368782	-2.30738	carboxylic acids and derivatives	18012
Fumaric acid	Maresi	-0.768605	-0.571768	-0.224292	-0.70638	-0.300589	-0.131153	-0.484361	-2.69077	-2.06011	0.133441	-2.42053	-0.0436312	0.0737615	-0.0329605	-0.232332	0.088422	-0.465363	-0.135033	-0.64961	-0.42856	-0.600763
Fumaric acid	MPS106	-1.82926	0.0852006	0.845772	-0.826477	0.520015	1.2424	0.733545	1.88353	0.425173	2.16291	1.37539	1.86986	2.82119	2.70826	1.18542	1.95757	1.82956	0.216546	1.69929	1.88705	1.59193
Fumaric acid	MPS37	0.0231504	-0.384171	0.592113	0.179834	0.175699	-1.21053	0.470226	-0.325873	0.891052	1.57525	1.54888	1.44545	1.06395	1.14795	0.918891	4.59239	3.87748	-1.21436	4.48334	4.827	3.99228
GABA	CamB1	0.178677	-0.679522	0.179956	-0.785098	0.0449784	0.203167	0.273952	-1.37716	-0.790933	0.599075	-1.51031	-0.525304	0.821257	-0.342142	-0.445262	-0.577642	0.105752	-0.483791	-0.0068464	-0.113141	-0.837636	amino acids and derivatives	16865
GABA	Maresi	-0.48762	-0.644537	0.199618	0.032155	0.448304	0.210139	-0.400696	-1.16343	-0.645204	0.645469	-1.13637	0.546165	0.492213	-0.0111673	-0.155628	-0.61615	0.382963	-0.0275105	-0.0455385	0.0919732	0.131949
GABA	MPS106	0.622878	-0.0704515	0.604083	-0.0554456	0.574194	1.12455	0.534611	0.0522922	-0.785804	0.237537	-0.717722	-0.0634991	0.668783	0.721312	0.829682	1.31177	1.55398	1.32079	1.07591	1.43047	0.768352
GABA	MPS37	0.0249922	0.115966	0.931401	-0.0935035	0.309131	-0.74389	0.462141	0.418956	-0.207838	0.315567	0.0434249	-0.178973	0.122103	0.0162994	-1.23873	-0.937272	-0.609578	-0.899831	-0.358398	-0.133126	-0.896119
Galactinol	CamB1	0.145464	-1.44851	-0.465972	-0.574995	0.238686	-0.0881972	-0.289547	-0.81685	-0.157535	0.00463827	-1.25053	-1.57667	0.728143	-0.427764	0.947377	0.145685	-0.00359536	0.90045	1.46741	0.35948	0.443976	carbohydrates and derivatives	17505
Galactinol	Maresi	0.571102	-1.07104	1.56496	1.09915	1.87638	0.682053	0.183219	1.32802	2.30781	0.891952	1.158	0.767916	-0.0727599	0.0651872	-0.208751	-1.25356	1.2302	0.45508	-0.00746441	0.884903	-0.171644
Galactinol	MPS106	1.85403	-0.392636	0.27031	0.663091	0.809142	1.25546	0.563193	-1.03706	-1.42826	-0.804077	-2.28816	-1.10006	-0.995006	-0.460432	0.0620392	-0.842392	1.22241	1.91983	0.0734669	0.682657	0.235547
Galactinol	MPS37	0.0147645	0.627133	1.24661	-0.649982	0.582283	-0.298619	0.539952	0.624391	-0.975869	0.215326	-1.74577	-1.81964	0.0491239	-0.747799	-1.37041	-3.81335	-0.648932	-0.902939	-1.32474	-1.33389	-2.19023
Galactosamine	CamB1	-0.572968	-1.53354	1.46018	-4.82034	-0.792663	2.00972	-0.467682	-0.320732	0.326639	-1.71301	-2.11631	-1.08442	-1.89652	0.158378	3.95757	-0.292677	-0.0995175	3.49034	-0.853578	0.0123574	3.29975	carbohydrates and derivatives	28328
Galactosamine	Maresi	-0.0992252	0.162308	-0.782769	-1.2361	0.0717859	-0.576612	-0.612452	-3.87198	-4.0333	-0.34724	-4.99131	-0.399263	-3.31075	0.0807106	1.01301	0.947679	-0.949662	0.571995	0.00135114	-0.223135	-4.48965
Galactosamine	MPS106	-0.180746	-0.692669	2.91427	0.759738	2.96848	2.61157	2.06333	0.703473	-0.139977	3.73987	3.87937	3.25558	0.720317	0.242643	-0.322381	-3.41708	-0.776447	-2.40613	-0.420285	0.248594	-2.6285
Galactosamine	MPS37	0.165814	-3.72456	-0.974209	0.121065	-1.35862	-3.55236	-0.270692	-0.39764	-4.02747	-2.60884	-0.904007	-2.14427	-0.154235	-1.93521	1.60683	4.21298	2.16062	4.21083	2.39833	2.67133	-3.03435
Galactose	CamB1	-0.417899	-1.33615	-0.195389	-0.993891	-1.52706	-0.390271	-1.11309	-1.59	0.0554457	-1.60814	-3.22436	-2.09561	-0.552618	-1.86186	-2.27663	-0.749369	0.109901	-4.87876	-0.880736	-0.283228	-1.12679	carbohydrates and derivatives	4139
Galactose	Maresi	0.758577	0.869538	-1.0377	-0.10249	-1.28968	-0.482908	-0.350534	-0.337758	0.14028	-0.468754	0.200415	-0.426244	-0.442968	-0.69907	-0.101697	-1.38861	-0.462574	-0.306448	-0.316667	-0.688627	-1.35467
Galactose	MPS106	1.32739	0.628924	0.433934	0.530903	-0.0409161	0.24108	-0.478962	-0.658739	-3.05333	-0.966231	-0.724298	-1.17617	-2.01695	-1.77269	-0.575669	0.346113	-0.298448	1.39208	0.493638	0.359548	-0.689325
Galactose	MPS37	-0.0537715	0.818933	-2.15345	0.0280005	-1.86313	-0.668812	-3.7266	0.951344	-1.12203	-0.181844	-0.434227	-0.754781	-0.0991191	-1.54593	-1.74771	-1.83485	-1.5732	-0.946302	-3.18741	-3.48691	-2.86603
Galacturonic acid	CamB1	2.51761	3.3083	1.24332	2.28121	0.32067	0.93528	1.31746	1.9858	2.47894	0.659519	3.1204	0.663097	2.22216	1.25144	0.13228	-0.611317	0.304806	-0.79091	0.905106	0.215078	-0.735573	carboxylic acids and derivatives	18024
Galacturonic acid	Maresi	-0.127574	-0.0911635	1.15398	-0.826212	1.40532	1.06165	2.2128	-2.26899	2.30009	0.561601	2.17464	0.915613	1.24485	1.47425	1.69549	1.98213	0.633022	2.0723	0.63528	0.465853	0.843724
Galacturonic acid	MPS106	1.55786	-1.89145	1.04755	-1.86485	2.82746	1.82776	3.69582	5.76734	3.89286	4.55138	4.24237	4.98491	4.31716	5.40633	1.61346	1.67594	1.13737	0.284792	1.25842	1.71039	2.05629
Galacturonic acid	MPS37	2.81732	-1.58338	2.05493	0.881432	1.54535	1.54962	2.48368	0.53834	2.44528	-0.229664	2.00348	2.3622	1.34716	0.530817	2.79372	3.27512	4.09064	-1.24183	5.14648	5.07326	4.78788
Gallic acid	CamB1	-0.344645	-4.10404	-1.55313	-4.53201	0.361985	-0.163155	0.532708	1.19417	0.0185249	3.83887	-0.350372	-1.11673	0.593189	1.60548	3.83238	-0.407853	0.434491	1.68265	3.08798	0.215947	0.779886	carboxylic acids and derivatives	30778
Gallic acid	Maresi	-0.514989	-2.43965	2.21832	1.27161	1.85173	1.23447	1.21034	-3.37257	-1.6031	2.09869	-2.25808	1.92359	0.960306	0.937536	-1.12492	-1.35523	2.1649	0.354819	1.66062	0.682016	0.835074
Gallic acid	MPS106	2.36318	0.426459	3.70071	1.3385	5.10326	2.72618	3.29142	0.609592	-0.017458	1.99463	0.0740918	0.77773	-0.287403	1.31494	2.15526	-1.29219	2.10232	1.76226	2.8464	1.87308	4.0134
Gallic acid	MPS37	1.68474	0.925278	2.86582	-0.706705	4.96791	3.09165	4.46203	2.22856	-0.573112	3.49384	-0.641353	3.79997	2.63686	3.35374	-0.0446222	-3.19089	0.391233	-3.12092	1.44781	0.0836799	-2.05416
Gentiobiose	CamB1	-1.20043	-1.20011	-0.153282	-0.885839	1.31001	-0.0288035	0.0808723	-1.78577	-1.12033	-1.27811	-1.76169	-1.97832	-1.29803	-1.23481	0.188191	-1.02555	0.0168025	-0.59756	0.867643	0.267698	-0.680802	carbohydrates and derivatives	28066
Gentiobiose	Maresi	0.115289	0.336013	1.18384	2.48701	1.15175	1.09576	2.37624	-0.460594	0.150432	-0.344274	0.0809914	-0.0626874	1.78858	0.681024	1.48	2.02411	4.30287	0.795833	2.05644	2.99195	2.61749
Gentiobiose	MPS106	-1.2882	-0.577313	-0.73121	-0.343531	0.186143	0.164632	-0.00281613	-0.605559	1.24863	-0.477202	-0.576	0.357587	0.29455	-1.12564	-0.315226	-0.247903	-0.148858	-0.114735	0.355253	0.069846	0.365595
Gentiobiose	MPS37	-0.0575887	-0.0918956	0.669044	-0.24011	0.912022	0.755312	1.04888	-0.250096	-0.303083	2.45033	1.37544	0.830389	2.61987	1.13023	-0.446185	-0.409957	2.87755	0.232905	0.140647	0.393295	0.252287
Glucose-1-phosphate	CamB1	-2.01917	-2.20324	-1.22257	-2.65622	-2.502	-1.69669	-1.44903	1.27996	-0.600008	0.718471	0.381893	0.448799	1.08157	0.95234	1.23208	-0.252247	0.421716	0.343224	0.755118	0.907925	3.63582	carbohydrates and derivatives	29042
Glucose-1-phosphate	Maresi	2.82068	-0.392064	1.05329	0.514528	1.4687	1.29277	0.72381	-0.723385	-0.614367	0.414299	0.815141	1.34621	1.36483	0.592574	-1.16534	-0.293739	0.139937	-0.561378	1.10711	-0.607984	1.92909
Glucose-1-phosphate	MPS106	0.845989	0.437812	1.28486	0.979104	2.11609	2.43169	2.93622	-0.76445	0.394334	-0.23747	-0.596799	0.29263	-0.0468201	-0.0526365	-0.228206	-0.514657	-0.0719714	-0.421527	0.47738	0.218997	0.16674
Glucose-1-phosphate	MPS37	0.0740438	-1.13113	0.825376	-0.581729	1.3509	1.58458	1.4149	1.3905	-0.508117	0.209517	-0.431509	1.36427	0.666595	1.18758	1.02203	0.365864	1.94878	2.20311	2.07595	1.63115	3.94437
Glucuronic acid	CamB1	2.14668	-0.189794	1.11573	-2.71939	1.59371	1.85235	1.72909	-1.20484	-1.76771	1.7246	1.22053	1.11642	0.688689	1.88845	0.880863	-0.161439	-2.28597	1.52522	-1.96524	-0.942675	-3.09049	carboxylic acids and derivatives	4178
Glucuronic acid	Maresi	-0.338142	-0.312857	-0.00984729	-0.421621	-0.00441772	-0.0273965	-0.0983236	-1.63495	-2.54181	0.191528	-4.18936	-0.51291	0.480006	0.370694	0.750954	0.893959	-1.17145	0.673466	-1.19211	0.127279	-1.6186
Glucuronic acid	MPS106	0.626323	1.03798	1.86154	-0.212957	1.83059	2.10325	1.67911	0.687035	0.475314	1.32371	0.27936	1.27309	0.00848761	1.1408	-0.0390875	-0.111326	0.903238	-0.00412768	0.79778	0.724856	0.523505
Glucuronic acid	MPS37	0.638583	0.593241	-0.30035	0.869263	1.27157	-0.190476	1.4268	-0.157742	1.21217	0.402836	0.845064	1.49343	0.326775	0.884627	0.141023	1.9521	0.736243	1.65265	2.51626	2.00379	-2.38575
Glutaric acid	CamB1	2.28797	-0.104768	1.16616	-3.40375	1.69223	1.94423	1.82888	-2.32684	-2.86291	1.82798	1.43844	1.25873	0.725477	2.08538	0.952074	-0.133051	-2.89855	1.60398	-2.50579	-1.06587	-4.19586	carboxylic acids and derivatives	17859
Glutaric acid	Maresi	-0.346816	-0.322258	-0.0184198	-0.415715	-0.0103956	-0.0317181	-0.104864	-1.67497	-2.69716	0.221414	-5.69705	-0.510309	0.546163	0.38919	0.756762	-3.85847	-1.15947	0.678893	-1.37953	0.140999	-1.62796
Glutaric acid	MPS106	0.706033	1.06564	1.9022	-0.196469	1.87971	2.15936	1.73421	0.635299	0.488444	1.29937	0.206818	1.25019	-0.0290528	1.12328	-0.0108962	-0.0894637	0.939858	0.0991176	0.831434	0.754997	0.563709
Glutaric acid	MPS37	0.633721	0.607813	-0.41554	0.870777	1.28135	-0.250024	1.44618	-0.182777	1.18655	0.377159	0.803712	1.46857	0.3019	0.866575	0.0965495	1.84073	0.602103	1.66497	2.41315	1.88217	-3.16459
Glyceric acid	CamB1	0.795125	-0.184211	0.422774	0.294578	3.38219	1.27048	1.36425	3.09219	3.74375	0.617751	1.71451	0.539979	1.46915	3.15715	2.93735	0.0813377	-1.00629	3.06376	4.37167	0.576885	0.843566	carboxylic acids and derivatives	33508
Glyceric acid	Maresi	-3.42948	-3.19329	-0.484048	-2.21679	0.215831	-0.779309	-0.9773	-2.54276	-1.50499	-0.856754	-0.747005	-0.826751	-0.248136	2.001	0.441868	0.59602	0.413961	2.38074	1.95873	0.60322	-1.45949
Glyceric acid	MPS106	-1.27167	-1.72204	0.638494	-1.73885	-0.431614	-5.05927	-3.15257	1.44519	-2.14231	-1.23315	1.42909	-2.31935	-3.19766	-3.35075	0.741432	-1.62051	-3.66004	-2.94832	-3.03658	-2.51558	-4.57103
Glyceric acid	MPS37	0.899862	-0.704901	-1.45629	0.0927877	1.05519	-1.86535	0.00847882	-0.488234	-2.80901	-3.92322	-2.28355	-1.93518	-4.29715	-2.51802	2.25547	1.67284	0.0420663	-0.756842	1.43885	-0.660933	0.611314
Glycylglycine	CamB1	3.45494	3.10695	0.0155669	-2.25248	1.46672	1.98988	2.82841	0.273279	-3.11867	-0.532826	2.25072	1.44903	2.24075	2.08125	0.10937	1.06885	-1.35537	-0.339439	-6.61749	-0.643568	-3.1141	amino acids and derivatives	17201
Glycylglycine	Maresi	-0.368395	-0.73444	-1.10937	-0.451374	-0.507435	-0.995249	-0.476062	-3.45325	-3.59514	-0.172519	-6.35895	-0.660763	-1.10691	-0.0820276	-0.382148	1.32045	-0.74089	0.258417	-2.08663	-0.509349	-1.37957
Glycylglycine	MPS106	3.12118	2.35416	3.10849	2.19866	2.48883	3.45416	3.55015	-1.61891	-1.5409	-0.858926	-1.29913	-1.02841	-1.51572	-0.721399	-1.70418	-1.26727	-1.30007	-1.57353	-0.462299	0.0993141	-0.503606
Glycylglycine	MPS37	0.275122	-0.0464299	-6.43984	-0.289615	-0.113737	-2.36336	-0.855108	-0.815749	-0.0611909	-0.454567	-0.535718	0.889717	-2.74878	0.751462	-2.60519	-0.0682097	-4.79525	-0.871609	-0.824916	-0.50321	-6.93295
Hexitol	CamB1	-0.843887	0.258747	-1.2477	-0.17373	0.173641	-0.985235	-1.55626	-0.885386	-0.364899	-0.938052	-0.166777	-0.583266	0.799962	-0.485821	-0.387651	-1.19877	-0.988622	1.90146	2.31316	-0.607238	1.918	polyol	181312
Hexitol	Maresi	-0.063877	-0.00553287	1.92802	2.13475	2.81976	2.26365	-0.287344	1.16926	1.10837	1.67088	0.821817	0.771262	0.850242	-0.320916	0.0726656	1.87679	0.619032	0.258824	0.0902069	2.37916	-0.237056
Hexitol	MPS106	-0.259386	-0.790632	0.409525	-0.854101	1.257	1.83776	1.82875	-0.116796	-1.22001	0.495599	0.282011	0.190237	1.92235	1.90951	-0.305268	-0.287566	2.33532	-0.477516	0.666417	2.03099	0.155989
Hexitol	MPS37	-1.69646	-0.896705	1.54738	-1.21106	1.39544	-0.209467	1.29596	0.686835	-0.0482371	0.627785	0.101098	0.43464	2.17892	1.53681	0.0447837	-1.34946	2.15814	-0.448711	2.50266	2.42526	0.619513
Hexose	CamB1	-0.0945248	-0.625905	0.0243679	-1.13265	0.743591	0.800786	1.02784	0.060817	0.666807	0.453125	-0.16029	0.856131	2.03108	1.05553	0.0101631	-1.1437	-0.149216	1.54359	2.82051	0.86314	1.16903	carbohydrates and derivatives	4194
Hexose	Maresi	-0.342966	-0.268636	0.629268	0.12191	0.684739	0.891617	1.01096	-0.303858	-0.887671	0.969527	-0.158361	1.04993	0.673751	1.88086	-0.140291	-0.408325	-0.436463	0.58793	1.6705	0.627533	0.797838
Hexose	MPS106	-2.15864	0.00742256	1.09082	-1.8981	0.655824	0.139813	1.50944	2.08692	0.330022	2.85814	2.66793	2.82953	2.86486	2.78878	-0.0724833	-2.08276	0.0714262	-3.02562	0.540582	0.0829745	0.90717
Hexose	MPS37	-0.258339	-1.04679	1.26647	-0.678401	0.856752	0.150978	0.745485	-1.81554	0.353145	1.90953	-0.093599	3.6199	2.36459	1.79263	4.74147	5.64389	7.50572	2.71773	7.60059	8.31958	6.84068
Homocystine	CamB1	1.08078	-1.3677	-2.03519	-2.09526	-1.16333	-0.949449	-1.63613	-0.395727	-0.735471	-1.17078	-1.71979	-0.429722	-0.753945	-1.00736	2.48208	0.874982	-1.14685	2.38924	0.361142	-0.622455	0.250626	amino acids and derivatives	17230
Homocystine	Maresi	-2.22312	-1.96888	-0.836742	-0.156525	0.220093	-0.876435	-2.18977	0.972655	3.27851	1.35742	0.862806	0.0948808	0.735325	3.17966	0.187922	0.26904	0.732178	0.360192	0.932702	2.46078	0.333766
Homocystine	MPS106	1.69939	0.385336	0.101574	2.84549	0.641361	-0.0739758	-0.556155	0.480502	1.76975	-0.285722	0.478722	-0.228616	0.147977	-0.0597238	-0.0835976	1.73609	-1.01705	4.01772	-1.09875	-0.0205777	2.84236
Homocystine	MPS37	1.23624	1.7575	1.39193	1.99725	1.62546	0.495048	2.11454	1.86824	-0.660586	-0.152516	0.757396	-2.39227	0.00917355	0.952304	2.66392	1.21494	0.482676	4.0823	1.57704	-0.576932	0.00566802
Iditol	CamB1	-0.121915	-1.93763	-3.59287	-2.55243	1.46415	-0.545459	-0.259145	-1.2722	-2.31127	-1.7273	-1.57443	-0.976135	-2.25618	-0.420949	2.30702	1.45413	1.00603	1.3641	-5.79691	0.774404	1.35994	polyol	24766
Iditol	Maresi	1.81055	2.36294	0.211098	1.19483	0.634225	1.18957	1.42748	-0.860691	-2.98797	-0.546601	-2.33131	-0.996998	-0.323005	0.574207	-0.324932	-0.344982	-1.63203	-1.92058	-1.77084	0.267489	-3.57758
Iditol	MPS106	-1.40027	0.677873	-3.27264	-1.13706	-3.60583	-2.36898	-5.24823	1.16133	0.475571	-1.75668	1.74756	-2.25127	-3.39366	-2.10107	2.77203	2.79878	-1.40243	-1.61178	-0.774259	-0.687229	-1.04198
Iditol	MPS37	-1.13705	-0.756073	-8.83556	-0.840306	-2.06582	-2.65471	-1.96828	2.6278	3.33507	0.616488	2.53796	1.99805	0.887779	1.85835	1.62064	3.30782	0.460791	1.0929	1.34338	-0.386632	-2.81514
Indole-3-lactate	CamB1	-1.34168	-2.51899	0.0850217	-2.87134	-1.01344	-1.70208	-0.538901	-0.582277	-1.20717	-2.73588	-1.27169	-1.03769	-0.611732	-2.06856	-3.67764	-3.25128	-1.51754	-2.71654	-1.01015	-3.19935	-2.36656	carboxylic acids and derivatives	55529
Indole-3-lactate	Maresi	1.51392	-0.832835	3.34082	1.98951	1.07642	-0.629932	-0.282515	-1.03798	-0.396321	1.2004	-0.126016	1.8821	-0.582128	0.635506	0.599286	-0.72262	1.1115	0.598939	3.3817	-1.77319	0.119857
Indole-3-lactate	MPS106	0.609425	-0.288085	1.24047	0.620822	-0.203735	-0.752097	-0.97725	2.10234	-0.678918	-0.145656	1.09606	-0.451683	-1.0819	-0.661466	1.76775	-0.402798	1.24736	3.00491	0.432245	0.0246462	-0.848348
Indole-3-lactate	MPS37	0.639298	-0.0997058	2.46212	0.189325	1.61979	0.51449	-0.0355163	-2.25958	-3.45156	-2.28879	-2.86853	-0.56273	-2.38613	-2.53185	0.0765713	-1.21559	-0.142044	2.07363	0.0932738	-0.356639	-0.220697
Inosine	CamB1	-2.7692	-1.53944	-1.96119	-2.10491	-2.41943	-0.201899	-0.573746	0.460434	-0.899539	0.64784	-0.895022	-1.65513	-1.72164	-0.98177	-0.906717	-0.627996	-1.42574	-1.44807	-3.15449	-1.41683	-0.452884	organic heteromonocy-clic compound	17596
Inosine	Maresi	-3.21204	1.15349	1.49197	-2.37021	0.559066	1.9919	-0.0405303	-1.10078	0.900884	3.2971	-0.516054	1.76755	2.69496	1.51781	-1.68047	-0.268259	2.89061	-0.926962	-0.729461	3.50773	0.0036358
Inosine	MPS106	-2.31529	-4.33261	1.58939	1.72458	-0.516396	2.12967	0.102143	-3.45843	2.51653	-1.27778	-3.60437	-3.11548	-1.49148	-2.26126	0.808145	1.24713	4.89346	5.85937	3.35287	4.89493	1.39131
Inosine	MPS37	-0.903095	0.876053	3.21638	-1.65236	3.46259	2.24838	2.75815	-2.69555	-5.51522	-3.35747	-5.33021	-3.17011	-3.31817	-3.91462	1.03611	-3.27259	-1.95746	2.05012	-2.9123	0.436908	-2.9593
Inositol	CamB1	-0.0510633	-0.327446	0.529041	1.09569	-0.0819985	0.354703	0.0809895	-0.234148	-0.0361831	-0.0401367	-0.737637	0.0282535	0.435245	0.0960554	-0.605934	-0.339043	0.628679	-1.1904	0.594349	0.246055	-0.34517	polyol	17268
Inositol	Maresi	-0.437443	-0.13789	0.176351	-0.56421	0.118685	0.172214	0.309492	0.118105	0.585758	0.0825801	0.370122	0.0828008	0.0620335	-0.165957	-0.132393	-0.132633	-0.00482789	-0.57091	0.0995612	-0.281519	-0.0447008
Inositol	MPS106	-0.16083	-0.166096	1.04518	-0.261977	1.03893	0.955363	1.16927	0.768522	-1.05745	1.5227	0.732122	1.51956	1.39096	1.44792	-0.328522	-0.965538	0.914842	-0.456031	0.805234	0.966761	0.432623
Inositol	MPS37	0.658331	0.50492	1.99005	0.41429	0.99633	1.51926	1.12833	0.358251	0.11115	1.17435	-0.401678	1.31409	1.0537	0.678425	-0.525337	-0.899389	0.7307	-0.0636028	0.630271	0.859223	0.498309
Isoleucine	CamB1	1.91589	0.0825204	-0.435178	-4.80052	1.40311	0.916898	1.09704	-0.00593244	-0.172963	2.97864	2.6472	3.40757	2.99033	2.83527	0.649807	1.67838	-2.96827	2.84272	-6.17318	0.619832	-2.15571	amino acids and derivatives	17191
Isoleucine	Maresi	0.462954	-1.60776	0.502777	0.543358	-0.380235	0.0534932	-1.36994	1.49069	-2.02777	-0.333875	-6.59496	-0.94406	-0.304334	0.408199	3.04933	2.65198	1.40403	4.65197	2.1073	2.81572	1.10382
Isoleucine	MPS106	0.462264	0.0860346	0.410794	0.157099	0.129228	-0.655361	-3.94485	1.25918	1.27666	0.333545	1.2327	1.79027	0.479704	1.2837	0.630747	0.990609	-1.46303	-0.221909	-0.879212	-3.3369	0.680407
Isoleucine	MPS37	1.14465	0.607446	-1.4133	0.962053	0.478729	-1.42667	0.207668	-0.104079	1.47017	-0.0741199	1.12382	-2.04054	-0.120255	0.329311	-0.156366	2.3264	0.506426	-0.0654547	2.50211	0.429692	-1.73036
Isopentenyladenosine	CamB1	-1.38887	-1.55699	-0.688763	-1.86837	0.84093	-0.0800912	0.610556	0.754382	1.72428	0.00248643	-0.504633	-0.359027	0.644728	0.576445	-0.829689	-0.406348	-1.17857	-0.4891	0.427832	-0.148551	0.0724973	organic heterocyclic compound	60283
Isopentenyladenosine	Maresi	0.12173	-0.218217	0.470251	0.140027	0.458048	0.237637	0.280692	-1.154	-0.661503	0.507649	-1.34606	0.514858	0.439281	0.439727	-0.119924	-0.0291469	0.0652145	-0.158621	0.309571	-0.198776	0.180676
Isopentenyladenosine	MPS106	-1.21886	-1.01085	0.701377	-0.946266	1.20068	0.672782	0.966125	0.308849	-0.475992	0.724941	0.420286	0.236717	-1.33668	-0.183801	1.26416	-1.25491	0.304109	-0.737828	0.329774	0.942147	0.34542
Isopentenyladenosine	MPS37	-0.213442	-0.647013	0.763601	-0.392936	1.95785	0.531432	1.69069	-0.888425	-1.63215	-2.58878	-1.84616	0.268802	-1.52054	-0.729355	1.72892	1.02075	0.814214	-0.351396	1.41394	1.14046	2.00302
Keto-D-gluconic acid	CamB1	-0.922095	-1.93488	-0.421571	-0.8378	0.0170323	0.0663049	-1.25671	1.03914	1.08365	-1.46287	-0.212437	-0.0963971	-0.390943	-0.698019	0.552457	1.32843	-0.278337	1.25523	2.63635	-0.224569	1.72507	carboxylic acids and derivatives	27469
Keto-D-gluconic acid	Maresi	0.144519	-0.0306384	2.00206	-0.835166	1.52843	-1.51636	1.35609	0.803755	2.45037	3.11651	1.10256	3.07516	1.06506	1.01876	1.42504	0.992427	1.92707	2.03013	1.15504	-0.304414	0.942745
Keto-D-gluconic acid	MPS106	-0.0874317	0.105842	0.68261	0.164905	0.475166	-0.721026	1.29125	0.216981	0.394809	0.134122	0.178445	-1.46758	-1.10482	-1.31923	0.851645	-0.103663	1.46542	0.473264	0.323001	-0.34769	0.274935
Keto-D-gluconic acid	MPS37	0.0553773	1.10439	1.01891	0.154862	1.34891	2.156	1.84928	0.0763308	-0.406068	1.86856	-0.0688265	0.278349	1.49036	0.741512	-0.068712	-0.104089	2.12766	-0.469946	-0.292549	0.342984	1.52236
Ketose	CamB1	0.83217	-0.547378	1.21167	-0.0287819	2.36762	2.01602	2.2062	0.889243	1.41946	0.815629	0.343941	0.838121	2.69311	1.21795	0.855037	0.15559	0.984682	1.39414	2.45559	0.158506	0.274896	carbohydrates and derivatives	24978
Ketose	Maresi	0.488075	0.864879	0.687108	1.64761	0.747841	-0.0473168	1.09184	-1.3248	-0.800781	0.401992	-0.884522	0.594866	0.447355	0.126622	1.76788	1.59239	2.21647	2.37389	1.2173	1.64546	0.326598
Ketose	MPS106	0.449259	0.735007	1.26236	-0.595265	1.87745	0.590014	1.53179	-0.172451	0.946577	1.05238	0.286967	-0.125374	-0.643095	-0.969762	0.161073	-1.82894	-0.731888	-0.331194	-0.271184	-0.194385	-0.794086
Ketose	MPS37	0.772667	-1.34542	0.0979813	-0.297354	1.06903	0.331416	0.650021	0.468073	0.395449	-1.07536	1.30873	1.48751	-0.456464	-0.321864	-0.0645489	1.17436	0.258316	-1.98528	0.212614	1.05828	-0.394149
Lactitol	CamB1	-1.38073	-2.31604	-2.54476	-2.08938	-0.683312	-1.25627	-1.34638	1.76529	1.82422	-1.39871	0.425153	-0.857925	-0.908487	-0.376898	0.883444	2.31918	0.112522	2.06903	2.5125	0.434345	2.46619	polyol	75323
Lactitol	Maresi	0.381968	0.309907	0.533158	-0.100072	0.655069	-0.53273	0.510061	1.31164	3.21979	0.466653	1.62888	0.705165	-0.448302	1.85256	0.978073	-0.464855	0.829186	0.993697	0.700385	0.741019	0.374299
Lactitol	MPS106	-0.312993	0.2917	0.265163	-0.284363	1.08845	-0.584255	0.468801	0.619581	1.19666	0.498844	0.242247	-1.6211	-0.661921	-1.52486	0.454598	-0.0887437	-0.756929	-0.359676	0.186996	-0.176235	-0.462763
Lactitol	MPS37	0.233567	1.33448	-0.724881	0.280046	0.424469	1.8348	1.22894	1.09378	0.526549	1.44176	0.828551	1.11141	0.744097	1.08168	1.25944	1.42226	2.18798	0.0687361	0.880014	0.831108	2.92324
Lactose	CamB1	6.61458	3.7884	5.55916	-5.10954	6.28135	5.9271	6.50829	0.89517	0.535861	7.44282	7.29893	7.69397	7.32242	6.85155	4.40296	1.55339	-0.754858	3.60359	-4.21112	1.99758	-5.20202	carbohydrates and derivatives	36219
Lactose	Maresi	0.0791492	-1.76679	0.0133492	0.512924	0.138592	0.275398	-1.03681	-0.503097	-10.4719	0.268435	-9.17195	-1.02725	-0.861955	1.84053	2.41686	1.23774	0.761475	3.28934	1.63108	1.25344	0.581364
Lactose	MPS106	0.0254299	0.936122	1.08688	-0.722294	-0.13206	-1.34208	-2.79689	1.62866	0.34912	-1.04216	1.57466	-1.27115	-2.92056	-2.88701	-0.502542	0.430383	-2.49763	-1.12427	-2.42199	-3.45892	-2.91429
Lactose	MPS37	0.87401	0.781742	-1.36732	1.2975	0.514801	-2.1861	-0.927134	-0.650062	1.44208	-2.34182	0.773541	-1.04906	-4.72359	0.421015	-1.17583	4.63995	-1.40468	-1.06793	6.18294	4.67088	-1.73757
Leucine	CamB1	-0.235779	-0.741505	1.45801	0.0908824	1.19953	1.40271	1.02409	-0.071533	0.201632	-0.208168	-0.129243	0.31217	0.253543	0.688533	-0.824466	-0.606237	0.330509	-0.797337	0.987167	0.152059	-0.883035	amino acids and derivatives	15603
Leucine	Maresi	-0.952638	-1.09451	0.338567	-0.695081	-0.0269307	-0.110153	0.209811	0.389925	0.355933	0.534221	0.791491	0.737314	0.397803	0.469913	0.0212943	-0.354883	0.833972	0.25123	0.711718	0.0880657	0.507861
Leucine	MPS106	-1.79024	0.232458	0.835886	-0.602553	0.920862	-0.0262246	0.177122	1.57595	0.568153	1.84298	1.63983	1.38899	0.924353	0.848449	0.47253	0.333314	0.26316	-0.547979	0.233505	0.704343	-0.387359
Leucine	MPS37	0.598205	-0.642377	1.08387	-0.433563	0.999316	0.458987	0.852574	0.854729	1.49573	0.629105	1.87966	2.23732	0.307446	1.66783	3.35197	5.62754	5.10881	0.214016	5.78531	5.79595	5.35276
Leucrose	CamB1	0.235329	0.777624	0.477716	-0.366873	1.0354	-1.7838	1.56278	2.51732	1.8326	1.56124	2.06704	1.04273	0.732418	0.757255	3.77503	1.94262	0.534646	2.06234	5.77947	1.82677	3.20031	carbohydrates and derivatives	79285
Leucrose	Maresi	1.54781	-0.166541	-1.22615	1.23152	-0.707755	0.483694	-1.10466	1.01089	-0.833902	0.978127	0.805424	0.610602	0.322272	2.18977	1.29582	0.369192	-0.850758	1.91415	2.41595	-0.138384	1.21892
Leucrose	MPS106	-0.0812838	-5.51481	-1.1411	-1.53358	-2.02743	-3.73502	-2.2788	2.92304	-0.0836008	0.103741	1.73335	-0.447271	1.25087	-1.24913	1.15039	-1.13033	-3.08978	-1.67703	-1.98228	-3.20448	-3.32667
Leucrose	MPS37	-0.292321	-1.11759	-0.707841	0.925973	-0.514902	-1.64251	-0.203961	-0.560875	-0.237568	-3.02873	-0.810369	-0.854275	-3.73897	-1.75049	4.99162	4.93709	2.6186	3.35644	4.18618	2.7909	3.06828
Lysine	CamB1	0.175989	-1.29722	-1.15779	-1.37468	-0.554529	0.462021	-0.285763	-0.22375	-1.57934	-1.54628	-2.63548	-1.61378	-1.42788	-0.530327	0.279353	0.226868	-0.315779	-0.270064	-6.23243	-0.218037	-0.0926388	amino acids and derivatives	18019
Lysine	Maresi	-0.44365	-0.283934	-0.1331	-0.0399379	0.345789	-0.355154	-0.00511109	-0.454094	-3.88682	0.262494	-1.70154	0.665062	0.75674	0.363769	0.125635	1.21144	-0.841647	0.943947	-1.53412	0.655892	-0.917961
Lysine	MPS106	-4.82474	-0.119889	-3.29763	-0.440218	-3.39514	-1.98194	-2.09584	1.56246	4.58153	1.24908	4.61448	1.93521	1.50815	2.32564	4.08462	3.37387	0.389477	3.04761	0.886113	0.726885	0.470673
Lysine	MPS37	-2.00815	-4.16056	-4.92016	-3.96288	-2.87395	-4.84014	-2.88544	-2.23496	-4.54663	-3.91666	-3.82374	-2.89587	-3.92776	-4.01703	-2.01336	2.98344	-2.05121	-0.656428	-0.948375	-0.503018	-6.00462
Malic acid	CamB1	0.580234	-2.01634	-2.36687	-9.47679	-0.503841	-0.355563	0.537548	-6.67437	-3.82368	-3.38348	-3.58136	-4.02256	-4.10329	-1.88138	0.536065	0.451373	-1.96332	1.58486	-7.84636	-8.14309	-1.5987	carboxylic acids and derivatives	6650
Malic acid	Maresi	-1.68454	-0.977036	-1.87191	-1.69873	-1.66248	-1.43561	-1.6809	-3.52739	-0.427624	-3.57753	-10.8631	-2.06764	-1.53946	-1.98173	0.947006	0.476499	-1.20821	0.410739	0.58385	1.16046	-1.79606
Malic acid	MPS106	-0.123381	-0.208654	1.37296	0.00269229	-0.116116	2.3691	1.40432	-0.651404	-0.55935	-0.469625	-2.06243	-0.445601	-0.396646	-1.16478	-0.657842	-1.47436	-0.629194	-2.18563	-0.83561	-1.56362	-0.758523
Malic acid	MPS37	-0.416044	0.356417	-1.74817	0.338294	0.998246	-1.86707	0.399986	0.842067	0.836517	-0.202151	0.389891	2.18668	0.551307	0.443671	1.22174	2.37217	4.09299	2.14175	1.57992	2.07105	1.13333
Malonic acid	CamB1	-1.16195	-1.66326	-0.641335	-1.92579	-0.322171	-0.103125	-0.501228	1.25253	1.07638	-0.75532	-0.721761	-0.521683	0.0398646	0.242304	-0.257293	0.424004	-0.210399	-0.588149	0.212218	-0.131079	0.950155	carboxylic acids and derivatives	30794
Malonic acid	Maresi	-0.760841	-0.614928	0.467705	-0.481419	0.419916	-0.140236	0.50206	-0.329282	0.312634	0.17136	-0.0466273	0.228491	0.0640987	0.490122	-0.43026	-0.0735287	0.106621	-0.378636	-0.219778	-0.231824	0.532484
Malonic acid	MPS106	-0.468827	-0.212527	0.590225	-0.548859	1.0933	0.142488	0.409233	0.545581	1.59679	0.936001	0.155057	0.404269	0.423644	0.204963	0.4296	-0.318005	1.02652	-0.164888	0.554386	0.758472	0.473554
Malonic acid	MPS37	0.152158	0.198892	0.662227	0.150716	1.04677	1.63012	1.34697	-0.000407826	-0.0403968	0.974633	0.0133188	1.79885	0.765075	0.507408	0.205918	0.627366	1.44996	0.357063	0.875545	1.17956	2.29207
Maltose	CamB1	-1.28793	-7.00531	-6.75345	-6.94163	-6.60575	-6.4575	-5.94901	-1.70042	-1.47566	-6.30429	-5.62756	-6.73008	-6.35152	-6.06138	6.05026	6.34223	0.396485	-0.011157	-0.623552	-0.50968	4.79843	carbohydrates and derivatives	17306
Maltose	Maresi	0.285064	0.979294	1.59273	0.980618	1.76705	1.01984	1.82822	-2.53345	2.7302	1.02675	-1.96931	1.58068	1.43996	0.972855	-0.489257	-0.584779	1.20376	-0.372744	0.71929	1.03606	1.05274
Maltose	MPS106	4.14808	-0.375994	0.293836	1.31147	-0.422504	0.848449	-0.29873	-3.54765	0.929685	-3.59163	-3.32414	-3.04132	-3.03662	-3.2781	-0.0723905	-0.684979	-0.443881	1.15627	0.764343	0.296909	6.33865
Maltose	MPS37	-0.208845	4.47	-0.366302	-1.11637	0.273311	5.2173	1.00012	3.59798	-1.48365	5.85843	-0.924427	0.215609	3.38585	5.32725	0.836366	-4.93751	2.59145	-1.72443	-5.09435	-4.66436	1.03388
Maltotriose	CamB1	0.492136	-0.324795	0.120903	0.328062	1.49142	1.23267	1.44727	0.211008	0.428406	-0.389765	-0.24026	-0.193376	0.765763	1.16811	1.17618	-0.770246	-0.423681	1.14197	1.14489	0.0831236	0.346156	carbohydrates and derivatives	61993
Maltotriose	Maresi	-0.186624	-0.312578	-0.0831675	0.125093	-0.0119649	0.166536	0.0600799	-1.21538	0.557466	0.0947324	-1.14019	-0.0768849	0.912015	0.551738	-0.065477	0.182662	0.0299011	0.319061	0.281154	0.214089	0.762481
Maltotriose	MPS106	-0.0860123	1.04826	2.72595	-0.0967004	2.59736	2.32728	2.68497	0.728216	-0.969388	1.20197	0.173577	0.103739	0.0271781	0.079301	1.13503	-0.61572	1.40409	-1.43819	1.38704	1.38908	0.914391
Maltotriose	MPS37	0.899376	-0.875565	0.609892	0.185023	2.08949	0.693712	2.31402	1.25326	1.24454	-0.908599	1.04189	1.91073	2.02751	1.70339	1.87678	1.72142	2.37249	1.64174	2.47558	2.45036	0.604913
Mannose-6-phosphate	CamB1	-0.736783	-0.879568	1.09612	-1.02107	2.04976	1.91368	1.67526	1.35254	0.96273	0.0462499	0.75879	0.520272	-0.0271458	1.01917	0.295268	0.54337	0.119753	1.472	0.797945	-0.129993	0.652154	carbohydrates and derivatives	17369
Mannose-6-phosphate	Maresi	-0.783032	-0.227828	-0.111788	-1.32415	0.109527	0.340818	0.894512	-0.840221	-0.802456	-0.0355478	-0.665008	0.286205	0.13928	0.398063	0.104664	-0.303869	0.489294	-0.162984	0.955958	-0.615713	1.26979
Mannose-6-phosphate	MPS106	-0.152479	0.0788147	1.63052	-0.232911	1.89358	0.960513	1.21814	-0.737324	3.36498	-0.612386	-1.82842	-1.31842	-0.766744	-0.986694	-0.438997	-1.68659	-0.110945	-0.619134	-0.050913	0.0563801	-0.814654
Mannose-6-phosphate	MPS37	-0.296115	0.015393	0.957669	0.265349	2.12186	0.84507	1.16259	-0.313081	-0.644004	-0.207906	-0.817623	1.57148	-0.280157	-0.11186	-0.28886	0.269336	0.389105	0.605587	0.879613	0.303089	0.912699
Melezitose	CamB1	-0.849892	-2.1747	-0.834366	-2.50414	-0.841143	-0.751584	-1.04329	-0.900296	-0.583295	-2.03189	-1.53393	-1.61149	-0.888715	-1.06056	1.35322	0.799393	0.157181	-0.968383	0.427311	0.16986	0.691389	carbohydrates and derivatives	6731
Melezitose	Maresi	-0.840969	-0.692191	0.326338	-0.360027	-0.275505	-0.0410331	0.294824	0.15226	1.88699	0.404431	0.734903	0.374666	0.268907	0.787659	-0.60631	-0.689593	0.490918	-0.318492	0.429444	-0.515268	0.923209
Melezitose	MPS106	0.774804	0.1099	0.335877	-0.304554	0.701618	0.0381904	0.588816	-0.926834	1.09764	-0.883734	-0.916373	-1.06045	-1.17107	-1.41258	-0.431855	-1.08299	-1.42889	-1.06905	-1.13957	-0.86759	0.627635
Melezitose	MPS37	0.270114	0.0453926	0.624555	-0.0588289	0.478384	1.64783	0.223113	0.238744	-0.841587	2.08573	-0.598025	-0.317984	1.97556	1.15513	-0.579028	-0.61156	1.80681	-1.41942	-0.914552	-0.83221	0.354579
Melibiose	CamB1	1.0389	-0.473354	-3.06338	-9.22365	-0.49297	-2.53212	-2.63262	-5.19881	-5.2341	-1.98776	-4.00298	-4.05759	-8.77552	-3.49724	5.2773	4.89098	4.06769	2.45207	-4.49807	4.74869	-0.140137	carbohydrates and derivatives	28053
Melibiose	Maresi	0.0706071	-0.520526	0.357215	-0.234033	0.856559	0.260856	0.449876	-3.92508	1.2915	-2.77771	-8.10963	-0.883976	-0.278698	-1.44752	-1.50626	-0.320596	-1.54853	-1.28641	-6.69637	0.178325	-1.74319
Melibiose	MPS106	6.26034	0.376322	4.3604	1.60299	3.86958	4.45128	4.22154	-3.45181	2.40443	-2.18239	0.895336	-2.25022	-2.33205	-2.14287	3.4213	4.41885	0.601636	3.28685	0.808789	0.140984	1.64901
Melibiose	MPS37	0.838824	-2.94025	-4.50865	-4.62387	-2.23185	-3.77632	-2.25257	-0.504161	-1.32283	-0.775645	-1.30097	-3.56448	-0.829244	-1.64794	0.0461976	-0.928522	0.909319	0.0531793	-3.33894	-3.2895	-5.76996
Mesaconic acid	CamB1	-0.204632	-1.31418	-0.180577	-1.00666	-0.552188	-0.18249	-0.273396	-1.28074	-0.694986	0.649304	-0.18419	1.14217	0.822372	0.84121	0.487086	-1.04707	0.243141	-0.693107	-0.756837	-0.430975	-0.667488	carboxylic acids and derivatives	16600
Mesaconic acid	Maresi	-0.77849	-2.38565	0.204904	-1.22771	0.254396	-0.249727	-0.88199	1.72533	1.48461	2.50881	1.65261	1.3298	1.96432	2.83245	0.176443	0.886904	1.7466	0.59248	0.907048	0.530965	-0.95412
Mesaconic acid	MPS106	-0.0444653	1.58198	1.30428	1.48091	1.53218	1.45805	1.76299	-0.626523	-0.345674	-0.785253	0.780348	-0.408781	-0.681809	-0.11509	1.75207	2.60006	1.35065	2.3387	1.64025	1.15581	1.064
Mesaconic acid	MPS37	1.5475	0.894639	0.256371	1.33919	1.1321	-0.109273	0.429678	-0.231784	-0.750763	-1.28991	-0.150259	-1.24355	-3.13672	-1.00852	2.13733	2.74143	-0.54475	1.79912	1.78823	0.834148	1.90302
Methionine	CamB1	1.66012	1.51538	2.11497	0.434479	3.62121	1.3605	2.74811	0.65804	-0.841004	1.73637	1.97807	1.24794	0.572055	1.97255	2.08457	0.59687	-0.885987	1.72916	2.40632	0.587689	1.25862	amino acids and derivatives	16643
Methionine	Maresi	0.628141	-1.35536	-0.264668	1.19164	-0.430792	-0.0989001	-1.62144	-1.11723	-7.42756	-0.940081	-1.15361	-0.692186	-0.600347	0.748943	0.409989	-0.333726	-0.19657	0.893316	1.75944	-0.0220183	0.662805
Methionine	MPS106	-1.69283	0.999393	-0.475977	0.390373	-1.61124	-1.32491	-2.16139	1.70107	0.265044	-0.312361	3.07355	-0.914243	-0.215847	-0.99598	2.48157	1.54982	-0.51344	0.216936	-0.432664	-0.514399	-1.88755
Methionine	MPS37	0.511602	0.39775	-1.64793	1.11837	0.304978	-2.58536	-0.969112	-0.348011	1.232	-3.37069	0.799337	-1.45544	-3.19827	-0.829069	2.30173	4.79789	-3.17039	0.368132	2.80138	1.39479	1.56523
Methionine sulfoxide	CamB1	0.778548	-1.35701	-2.41311	-1.31013	-2.18221	-3.52781	-3.15983	0.802817	0.480098	-1.08474	-0.0177896	-0.684534	-0.958361	-0.0264718	3.27736	2.60085	0.232074	0.890566	0.995816	0.704771	3.61434	amino acids and derivatives	17016
Methionine sulfoxide	Maresi	1.47058	2.3033	0.178453	-0.326206	0.030345	-0.218864	1.63088	-0.198929	0.286876	0.00284798	-0.234221	0.300266	-0.0276147	-0.217594	0.113823	0.0840961	0.763132	0.435989	1.46958	0.298884	0.801001
Methionine sulfoxide	MPS106	-1.16394	-1.3225	-4.26194	-0.62136	-3.80657	-3.65528	-3.18393	0.631225	0.422283	-1.17875	0.496292	-1.058	-0.946532	-1.76205	1.09493	1.86313	-1.67786	2.14945	-1.64105	-1.17357	2.8055
Methionine sulfoxide	MPS37	-1.47592	-0.655323	-2.57082	0.0352265	-2.11678	0.191114	-2.12438	0.732113	1.09635	0.640973	1.16191	-1.39891	-0.876342	-0.258385	1.98798	1.1819	-1.73773	1.67367	-1.19837	-1.7168	1.23497
Methylgalactose	CamB1	-4.03326	-5.73463	-5.10306	-5.84254	-1.49958	-3.96575	-3.64189	1.63501	1.4586	0.156016	-0.763846	-1.95804	2.77106	0.560079	0.562672	-2.09634	-2.41645	3.1909	4.54092	-1.84127	3.24919	carbohydrates and derivatives	229489
Methylgalactose	Maresi	-0.39632	-0.434876	4.80637	5.81607	5.77802	3.65003	0.0832042	-1.24907	0.584961	4.19603	0.485569	1.29484	1.20877	-0.120789	-0.179087	2.59531	3.23736	2.75272	0.243623	4.60017	1.15129
Methylgalactose	MPS106	1.36756	-1.75449	0.894624	0.823054	2.57248	2.62878	1.95988	-3.95033	-2.9326	-3.0509	-3.1673	-3.67622	-1.32702	-1.2879	-0.460688	0.627606	2.4686	3.03591	0.670295	1.30852	1.03459
Methylgalactose	MPS37	-0.744128	-0.457391	4.12305	-1.11242	4.53637	3.75169	3.44142	2.0008	-1.48107	1.96949	-1.17495	-0.884064	2.85696	2.56754	-1.746	-3.66384	2.13387	0.101749	0.81713	0.305979	-1.48656
Methylhydantoin	CamB1	1.26872	0.990352	-1.3815	-3.88802	4.12447	2.63313	1.9368	1.20254	0.319107	3.59774	2.73128	3.54058	-2.85277	2.893	0.507741	1.81177	-0.76951	1.57767	-4.30407	0.205151	-0.0954279	organic heteromonocy-clic compound	16354
Methylhydantoin	Maresi	-0.525787	0.429502	-0.842331	-1.43112	-1.0231	-0.190126	-1.06254	-1.47956	-4.08859	-3.15113	-6.46205	-0.665962	0.209041	-3.54123	0.308918	-0.0257131	-0.962893	-0.120593	-7.97373	0.0523071	-1.18541
Methylhydantoin	MPS106	0.629569	0.855697	2.4188	-1.54724	1.01487	2.07214	1.22637	0.736127	6.26593	1.49378	0.131542	1.44222	1.08568	0.892171	1.58192	1.16424	-0.0319679	-1.68397	0.27461	-0.644978	-0.218951
Methylhydantoin	MPS37	2.27812	0.758685	-3.81347	0.656479	1.05507	-0.943703	1.01146	-0.0658069	0.89428	-1.14135	0.100838	1.13465	-0.202191	-0.99325	-0.649875	3.73281	-1.50726	6.2156	2.89489	2.585	-0.212498
Monoolein	CamB1	2.90748	2.94207	-0.708578	2.3557	0.372049	-0.689668	0.213977	4.3367	2.55455	-1.59016	3.45397	-1.06964	-0.572466	-0.0164769	3.02219	2.89184	-0.452654	5.71117	2.07861	-0.00737454	1.87404	carboxylic acids and derivatives	75342
Monoolein	Maresi	2.44138	1.15301	0.0660956	2.33577	0.748761	-0.0781034	0.134044	2.22652	2.17779	0.194774	3.82404	0.865413	-0.045221	1.58798	2.38026	0.749067	0.379872	4.77295	0.880689	0.12295	1.02301
Monoolein	MPS106	-0.964559	0.328939	-0.380562	-0.224429	0.164718	-0.464703	0.333933	3.85697	1.97231	0.574543	2.13895	0.112109	-0.965281	-1.94399	0.833947	0.889263	-0.0937609	-0.736495	-0.0811207	-0.761121	-1.80098
Monoolein	MPS37	1.77782	0.838997	0.579619	2.89397	0.931823	0.457392	0.441848	2.74539	2.72348	0.0215198	4.07102	1.69291	0.210379	0.767783	3.35609	6.42234	3.77493	0.930593	3.47897	3.02461	3.90668
Monopalmitin	CamB1	0.932934	0.202258	-0.851743	-0.190648	0.0418159	0.824851	1.10967	-0.429772	-0.216884	0.431063	-0.112573	-0.503864	-0.184667	0.279608	0.371104	-0.570643	-0.267967	0.241071	-0.194263	-0.281916	-1.31236	carboxylic acids and derivatives	75542
Monopalmitin	Maresi	-0.61555	1.20183	0.53805	0.0744968	0.467627	1.13491	-0.287811	-2.05882	-2.33657	1.28346	-1.31455	0.543178	0.774562	0.643524	-1.38721	-0.298237	-0.473967	-1.0464	-0.662216	-0.571214	-1.64867
Monopalmitin	MPS106	0.332661	-0.35913	2.1527	-0.617116	1.63408	2.9407	2.52527	-2.12084	-0.692876	-0.454216	-2.0416	-1.55931	-2.17522	-1.21292	-0.71591	-2.39934	0.145374	-1.68524	0.450347	0.279499	-0.511692
Monopalmitin	MPS37	-0.466913	-0.630439	1.12279	-0.862169	2.30213	1.29542	1.67995	-2.13724	-2.95489	-1.32245	-2.9349	-0.0763272	-1.4717	-1.11854	0.0320143	-1.03161	1.29432	-0.920819	0.624824	1.49472	-0.747786
N-acetyl galactosamine	CamB1	-0.183096	-1.04554	1.18169	-1.40883	0.410619	0.492107	0.294555	-0.500148	-0.576371	0.516402	-0.202185	-0.275452	0.603334	0.367482	-0.498425	-0.84077	0.280612	-1.32159	-0.00379622	-0.719142	-1.38638	carbohydrates and derivatives	28800
N-acetyl galactosamine	Maresi	-2.36222	-2.22675	0.765518	0.0914823	-0.639721	-1.32203	-0.392973	0.562559	1.02702	0.982689	1.05625	0.801793	0.190749	0.299397	-0.223796	-0.792672	2.19369	0.311537	0.969182	-0.0471667	-0.0140623
N-acetyl galactosamine	MPS106	0.5801	0.132009	0.813551	0.632124	0.343083	0.0362653	-0.461597	0.248378	1.10061	0.829169	0.217156	0.809136	0.44378	0.771001	-1.28192	0.302057	0.215616	0.0843149	-0.269125	0.21076	0.444598
N-acetyl galactosamine	MPS37	0.893241	0.171138	1.77274	0.13262	0.449778	0.259929	-0.194215	-1.44937	-2.28278	-0.998238	-1.9443	-0.531951	-1.71923	-2.53736	0.234144	-1.08622	0.475038	1.36846	-0.590287	-0.162552	-0.667389
Nicotinic acid	CamB1	3.78807	2.79562	2.48792	-6.78203	2.27107	3.58981	2.64959	5.05073	5.76072	6.75778	6.41883	6.23139	7.22499	7.67163	1.45185	1.27237	-0.804841	1.27919	-5.10575	0.919299	-2.29637	carboxylic acids and derivatives	15940
Nicotinic acid	Maresi	-0.776333	-0.0469083	0.285894	-1.01127	0.227667	0.0666634	-0.0288426	-1.68526	-1.81983	-0.106932	-9.37538	-0.690667	-0.438609	-0.867915	0.23074	0.496949	-0.637682	-0.367613	-2.5452	0.217915	-2.39337
Nicotinic acid	MPS106	-0.451939	-0.401369	1.25178	-2.18171	0.811989	1.42445	0.86897	-0.470343	-0.702064	-0.370015	-2.09759	-0.526348	-1.15229	-0.5418	-3.95986	-2.0345	0.230973	-3.11986	-0.381455	-0.942762	-1.86749
Nicotinic acid	MPS37	-0.772437	-0.384747	-1.58859	-0.595833	-0.591035	-1.10896	-0.0122482	-2.24421	-1.6405	0.169741	-2.48953	0.753169	0.2128	-0.758253	-5.30211	-1.56246	-0.0938533	-2.86665	0.142075	0.578477	-3.41341
Norleucine	CamB1	2.85983	-1.77765	-1.98133	-9.57529	1.77275	-1.1432	0.851433	-3.22749	-4.5548	3.04153	-1.11554	-1.25963	-2.35412	-1.19925	6.42689	3.17897	-2.80222	3.05793	-5.19381	-5.90762	-0.742169	amino acids and derivatives	18347
Norleucine	Maresi	-0.503032	0.329955	-1.34596	0.157542	-0.49813	-0.350692	-1.57627	-2.03943	2.79192	-2.519	-10.1497	-1.6782	-1.47377	-1.50633	-0.528331	-0.201942	-0.428418	-0.280749	-1.82226	0.638742	-1.53181
Norleucine	MPS106	5.40196	1.1597	0.234823	5.20491	0.230771	1.11693	-1.39666	-3.87007	-2.51168	-6.61506	-2.39	-6.84891	-7.24101	-7.23443	-1.1796	-2.87747	-3.53811	-0.814737	-4.11948	-5.54375	-1.80693
Norleucine	MPS37	4.90502	3.83291	-2.66719	1.49726	0.792437	-1.98378	-0.25841	-0.883774	-4.07537	-5.57454	-4.01602	-6.59343	-5.62652	-4.64266	-1.01292	-3.91993	-3.13895	-1.06424	-6.21636	-7.0178	-9.96532
Normetanephrine	CamB1	0.696088	1.30622	1.74068	0.77793	1.25835	-0.451953	0.689375	1.71424	1.50223	1.65938	1.83177	2.16582	0.731704	2.35909	0.696075	-0.615806	-0.455702	-0.136932	2.59764	-0.324743	0.270295	organic amino compound	89951
Normetanephrine	Maresi	-1.34773	-2.16692	-1.2127	0.03414	-2.05575	-1.37044	-1.7117	0.720749	0.15704	1.02699	1.33709	0.101223	0.347009	1.03628	0.0171848	-0.828627	-0.0514893	-0.409589	1.36834	-2.14795	-0.0850618
Normetanephrine	MPS106	0.150826	-0.469693	0.0546335	0.950047	-1.43026	-3.52487	-1.77391	2.79677	0.78212	-0.229036	1.56668	-0.472717	-0.345015	-1.366	1.12611	-1.19728	-4.61289	1.90216	-2.69774	-2.45668	-2.87389
Normetanephrine	MPS37	-1.58667	0.639775	-0.406543	1.04505	0.700292	-0.904029	0.134022	-2.65938	0.844944	-0.69777	0.260339	1.52015	-2.30112	0.778282	-0.756028	-1.27331	-2.06788	0.411346	-0.069816	-2.69419	-1.10391
Octanoic acid	CamB1	2.89476	1.54889	-1.73778	-8.30473	0.0148271	1.173	1.46242	-3.01747	-1.25852	-0.560423	-0.437933	0.191573	-0.0324804	-0.305077	0.636544	1.51894	-1.5101	-0.0152397	-8.18388	-0.820151	-3.79379	fatty acids and derivatives	28837
Octanoic acid	Maresi	-0.729267	-0.317228	-0.763938	0.0900179	-1.60383	-1.30834	-0.749845	-0.284235	-1.89683	-0.448758	-8.40505	-0.900324	-0.265352	-0.63679	1.2321	2.65453	0.931932	1.51884	-0.696533	1.0816	-0.855722
Octanoic acid	MPS106	0.00521722	-0.927762	0.28223	-3.50115	-0.221308	1.37725	0.765763	-1.17427	-1.25876	0.269999	-0.380464	0.032185	0.336983	0.221806	0.683282	1.42856	1.33552	-0.417232	1.40301	1.35059	1.33299
Octanoic acid	MPS37	0.240416	-0.299651	-2.39354	-0.320391	0.0451317	-2.13061	-0.129684	0.601393	1.04828	1.53457	0.298684	2.07397	1.18128	1.43653	-2.12805	1.20241	-4.54903	-1.86249	0.50006	0.850497	-3.45815
Oleic acid	CamB1	0.925367	-0.158626	-0.260432	0.0215996	0.485786	0.165474	0.741884	-0.122122	0.446446	0.378943	-0.346849	-0.557698	-1.00435	0.484987	1.03222	2.5762	0.924809	0.9732	1.78958	1.00252	1.81772	fatty acids and derivatives	16196
Oleic acid	Maresi	-0.664931	-1.10936	0.52473	0.677963	0.498896	-0.5165	-0.561284	-0.693725	-0.121978	1.33049	-0.164994	1.26218	0.0982313	1.34174	0.144265	-0.135124	1.41598	1.08338	1.18137	-0.623708	0.114804
Oleic acid	MPS106	-1.82552	-1.0534	-0.64299	-1.00228	0.721956	-0.280092	0.143442	-0.0121119	1.96192	0.293282	-0.328483	-0.652226	-1.0213	-0.559415	0.575466	-0.604016	0.236774	-0.0675541	0.405471	-0.515799	-0.476033
Oleic acid	MPS37	-0.122298	-0.741177	0.25233	-1.09073	1.22548	2.85865	2.01618	-1.06202	-1.74168	-0.442965	-1.05795	0.643142	2.80926	0.0577043	1.84225	0.882668	2.73628	1.08646	2.57558	1.16131	3.23506
Ornithine	CamB1	0.602315	-0.83292	0.493376	-3.56037	0.890326	0.900192	1.74121	3.01643	2.57259	3.76809	2.97034	3.06788	2.69805	2.98383	1.79359	0.695017	-3.50424	2.73464	3.18309	0.535442	1.42959	amino acids and derivatives	15729
Ornithine	Maresi	0.981671	-1.22397	-0.131361	0.570516	0.00199529	0.361607	-0.0162557	-0.0721731	-4.55643	0.0471264	-2.13626	-0.836765	0.151917	1.6062	2.23348	0.453935	-1.01429	3.40387	2.5667	-0.071331	2.0151
Ornithine	MPS106	-0.53772	0.114828	0.215858	-0.858155	-0.376368	-2.56609	-3.02268	1.90985	0.900553	0.108152	1.8269	1.10271	-0.728486	0.184941	1.52091	0.946716	-1.52986	-0.746842	-2.60323	-2.15404	-0.52974
Ornithine	MPS37	0.847124	0.653075	-0.586352	1.43567	0.861275	0.0901583	1.06882	-1.23602	0.00398737	-2.91591	-0.440297	-1.10186	-3.52872	-0.647709	5.48719	8.96542	3.65027	2.23277	8.13793	5.67943	7.40134
Oxamic acid	CamB1	0.982961	-4.75553	-5.33587	-9.27091	-2.79288	-3.21827	-3.40183	-0.0459949	-1.09912	-2.84178	-6.37948	-6.15333	-5.73057	-3.0132	3.1815	3.00308	1.25807	-1.27591	-9.54958	0.0659405	0.860807	carboxylic acids and derivatives	18058
Oxamic acid	Maresi	0.0107309	-1.55826	-1.74116	-0.447331	-1.59492	-0.581674	-1.19291	-6.07481	-0.982693	-2.73026	-8.94109	-5.14042	-4.87878	-4.31911	0.66319	0.0461037	2.40623	3.72776	-1.53859	3.45122	-1.15484
Oxamic acid	MPS106	1.63003	-5.11482	-2.46531	-0.541428	-2.68643	0.86684	-2.85428	-8.28576	-3.87929	-4.17928	-9.15222	-1.74988	-7.36926	-2.0422	2.04649	3.68152	2.9648	2.37311	3.04937	-1.49821	3.73126
Oxamic acid	MPS37	3.15765	2.79577	-3.1505	-1.56488	0.598806	2.931	0.302486	-2.00603	-7.7265	-0.427784	-8.38101	-5.7883	-1.39657	-2.12742	-0.343312	-5.17322	-0.738921	-0.608352	-3.72874	-3.99336	-2.34551
Palmitic acid	CamB1	-2.2286	-4.40658	-3.24473	-4.56125	-3.08103	-2.93598	-2.83403	0.192935	-0.673411	-3.36793	-4.50711	-5.20414	-4.37893	-4.32544	2.00002	3.37014	-0.669283	-1.67812	1.12169	-0.408131	-0.770827	fatty acids and derivatives	15756
Palmitic acid	Maresi	-1.60484	-1.47836	0.0466154	-0.683274	0.00222299	-0.552935	-0.722043	-2.02697	0.530327	1.80231	-1.18518	2.55086	2.37324	0.961704	-1.88004	0.0987243	1.2298	-0.89652	-0.671479	-0.171759	-1.60895
Palmitic acid	MPS106	2.86794	0.263778	3.47792	2.07456	3.10977	5.18345	3.76274	-1.30369	-0.530283	-0.0543459	-1.98873	-1.89114	-1.88538	-1.43203	0.340286	0.196923	2.88534	1.56742	2.79213	3.04799	1.19296
Palmitic acid	MPS37	0.528415	2.19797	1.00833	-0.0466294	2.29316	2.02974	1.79358	0.755618	-1.88571	0.53805	-2.42492	0.68309	0.820094	-0.164825	-0.826492	-2.86493	0.553254	-0.023823	-0.93393	-1.00298	-1.56111
Palmitoleic acid	CamB1	1.07314	0.192787	0.315116	0.29066	1.77099	1.15051	1.58551	0.568625	0.306111	0.986716	0.663635	-0.257387	0.54148	-0.135539	-1.64504	-1.68205	-0.881707	0.446283	0.439443	-1.36544	0.529548	fatty acids and derivatives	28716
Palmitoleic acid	Maresi	-0.870622	-1.11398	0.205523	-1.44569	-0.810356	-1.13769	-1.14174	-1.49039	-0.682365	1.19746	-1.72762	0.474778	-0.315542	0.361157	0.0763858	0.0320533	-0.0984891	0.726753	1.71498	-0.906161	0.222632
Palmitoleic acid	MPS106	1.00742	0.752554	0.86002	0.526168	1.93608	0.300096	1.85796	3.81832	1.11616	1.61715	2.80251	1.01012	0.454133	0.902189	3.96967	-0.117413	0.3538	3.45498	1.15061	0.163244	-0.611623
Palmitoleic acid	MPS37	-0.228196	-1.17484	0.142516	-0.267603	1.37831	0.316941	1.13314	-0.903898	-1.29492	0.0997485	-0.229903	1.80168	0.329245	-0.462649	1.30321	0.440695	2.09579	3.47368	2.14486	1.32754	1.97662
Panose	CamB1	-2.75372	-5.49318	-2.6815	-5.08654	-1.77284	-3.67194	-3.3747	2.37118	2.85999	-1.64728	-2.06011	-2.02407	-1.33628	-1.77266	2.30884	3.28332	0.733584	-0.649897	0.0903008	-0.331217	4.62375	carbohydrates and derivatives	7912
Panose	Maresi	-3.02814	-2.96845	0.165714	-2.54904	-0.261335	0.404986	-1.29549	-0.756203	1.80889	1.12412	0.26081	0.666848	0.704908	2.45431	-0.0368493	0.523668	0.873634	1.26753	0.69444	0.935601	0.781716
Panose	MPS106	1.98514	0.503895	2.66924	1.06916	2.79774	1.93449	1.65577	-0.448654	1.21723	0.723905	-0.488976	0.26545	-0.00479381	0.184209	1.21056	0.905279	1.62225	1.62868	1.63325	1.99602	4.60676
Panose	MPS37	0.712083	1.56565	3.26872	0.689244	2.99415	5.66976	2.10503	1.90184	0.596757	4.28023	0.270961	2.0827	4.67536	2.9134	0.413584	-0.683263	2.7296	0.471342	-0.196896	0.293934	4.89965
Pantothenic acid	CamB1	0.657791	-0.0572077	0.841395	0.128523	1.44725	0.779178	1.31238	1.51048	0.146059	1.06516	-0.302096	0.303354	0.56672	0.658746	2.2291	-0.595283	0.271001	-0.280274	1.53006	0.0971414	-0.330264	amino acids and derivatives	7916
Pantothenic acid	Maresi	0.270651	-0.379018	0.687432	0.6662	0.886419	0.310168	-0.0591563	-1.72086	-0.922506	1.09988	-1.17919	0.969504	0.488965	1.17723	-0.447068	-0.919837	0.600431	-0.318954	0.663495	-0.431418	0.638353
Pantothenic acid	MPS106	-0.684097	0.216293	0.642315	-0.32021	1.26621	0.94133	0.941952	0.0533198	0.272446	0.907588	0.977413	0.136168	-0.141229	-0.0933238	0.478088	0.425337	0.444449	0.130884	0.915699	0.336973	0.465569
Pantothenic acid	MPS37	0.270235	-1.27919	0.706426	-0.348543	1.49009	0.267088	1.03827	-0.849828	-0.785079	0.203685	-0.441537	1.00713	-0.566673	0.02437	0.196752	0.316024	1.14028	0.496137	0.884818	0.0719927	-0.133409
Penicillamine	CamB1	-0.612882	-0.314764	1.2846	-0.592551	1.04066	0.86962	1.05913	-2.00954	-1.45345	0.0160993	-0.672029	0.588269	0.732181	0.514898	-0.717856	-0.88046	0.135672	-1.47844	-1.19934	0.0063146	-1.03106	amino acids and derivatives	50868
Penicillamine	Maresi	-2.0752	-1.92414	0.52077	0.113155	0.285548	-0.420344	-0.196224	-0.737364	-1.77577	1.04323	0.315507	0.830962	0.524002	0.684471	-0.78482	-0.469537	1.51776	-0.814157	1.37413	0.576255	-0.0564441
Penicillamine	MPS106	-0.143537	0.714713	1.97731	1.13361	1.98999	2.0338	1.63936	-0.00711346	0.655595	1.61407	1.23482	1.74937	0.855096	1.1321	-1.60592	-1.54439	-0.699539	-1.50145	-0.535358	-0.395888	-1.19878
Penicillamine	MPS37	0.983641	0.429748	0.780345	-0.716682	1.5665	-0.54221	0.562624	-0.128048	-0.742232	0.168726	-0.741263	0.233379	-0.369598	-0.319403	1.22479	0.937871	-1.93821	2.5239	1.52395	1.48905	1.07591
Phytol	CamB1	1.5814	1.9452	2.93906	1.20188	2.66413	1.1708	0.761854	0.852052	0.773476	0.519647	1.53403	0.851186	0.341512	0.783169	-0.877608	-0.0726275	0.31611	0.81575	1.16727	0.0285196	-0.111218	fatty acids and derivatives	17327
Phytol	Maresi	-0.281522	-0.805046	0.427408	-0.420891	0.5653	-0.170346	-1.61294	0.524995	0.806262	1.34832	1.19312	1.14664	0.246553	1.18581	0.702636	-0.510399	0.702102	1.04048	1.12074	-0.101728	-1.11271
Phytol	MPS106	-2.05522	0.398837	-0.705795	-0.605857	-1.22648	-2.17311	-2.76871	1.47591	2.08626	-0.629957	1.19328	-1.73847	-2.74562	-2.31587	0.0241654	0.423473	-3.46977	-0.514678	-2.55412	-2.29191	-4.35147
Phytol	MPS37	0.661584	-0.383083	0.461128	0.351716	-0.192993	-0.270064	-0.80099	-0.394177	0.625813	-1.38611	0.610009	0.251973	-1.91992	-1.59078	-2.05275	-0.0390434	-2.19668	-5.25056	-1.43786	-1.99575	-1.95871
Picolinic acid	CamB1	3.67938	2.45198	-0.283821	0.0217051	2.68209	1.2312	4.55945	-4.0783	0.577199	0.605648	0.826274	3.37514	0.782903	1.18973	1.04376	-0.233723	-2.09959	1.47114	-6.34146	-0.00992272	1.06376	carboxylic acids and derivatives	28747
Picolinic acid	Maresi	-1.3697	-3.04533	-2.85462	-1.33287	-2.07432	-2.01575	-1.13167	-1.25531	-8.61587	0.566718	-2.5841	0.66179	3.19774	0.97125	-0.427583	-0.979649	-0.39408	1.43868	0.244781	-0.022202	1.39737
Picolinic acid	MPS106	-0.743356	1.63891	-2.0119	1.41028	-1.30609	-1.16823	-1.56648	2.83907	1.28989	-0.410702	4.63639	-0.192643	-0.855332	0.861151	5.57331	4.65781	-0.211244	4.44615	1.33161	0.086626	-0.616782
Picolinic acid	MPS37	0.823443	0.951248	-4.32698	0.930043	-0.070348	-3.22495	-1.62176	1.93265	2.1186	-1.1477	3.05785	2.09865	-1.59584	0.508243	-0.479275	4.67011	-1.76559	1.66134	6.52889	4.21215	-2.86023
Proline	CamB1	2.56212	1.76979	1.22475	-2.27884	2.34763	1.76864	2.43359	-1.03602	-0.889933	2.08184	2.10712	-0.35456	1.53646	2.15243	1.51796	1.38842	0.0702408	0.978199	-6.32108	-0.95176	-1.56444	amino acids and derivatives	26271
Proline	Maresi	0.742505	-0.745713	-0.231148	0.74161	-0.0164936	0.709454	-0.294117	-1.05415	-5.19581	-1.65738	-5.27744	-1.37207	0.120823	-0.583904	0.863003	0.661533	-0.582419	1.21417	-1.53888	1.21411	-0.616205
Proline	MPS106	-0.102075	0.314598	-0.417889	-1.21173	-0.814236	-0.235375	-0.999061	0.79376	0.245413	-0.125004	0.951667	0.438904	0.303315	0.0556452	1.76664	1.04492	-0.55073	0.170208	-0.401059	-1.20614	0.431902
Proline	MPS37	0.615506	-0.152498	-2.18778	1.10719	0.447678	-1.07472	-0.0603399	0.0798462	0.963125	-3.34538	0.584584	-0.399351	-0.808823	0.0271665	-1.13501	3.10812	-0.440821	2.57499	1.8052	1.58958	-2.34979
Putrescine	CamB1	4.21642	-3.53159	-0.471534	-7.64827	1.36541	-1.69274	0.380482	-3.54424	-3.73379	-6.59892	-7.20852	-6.26266	-7.9635	-8.04303	0.142277	0.32197	-5.53297	-0.758242	-8.10369	-7.98792	-1.41736	polyamine	17148
Putrescine	Maresi	-0.884775	0.229321	0.554031	0.839893	0.563914	-0.592477	-0.236489	-4.51471	4.55892	-2.19617	-9.70225	-1.02013	-0.713905	-0.901545	0.264127	-0.718629	-4.8777	0.0406943	-0.50758	-0.730277	-2.63153
Putrescine	MPS106	8.08598	1.42125	3.74105	7.24819	1.81154	4.54801	2.02092	-10.1063	-4.05826	-6.53053	-9.11465	-9.00215	-12.1314	-9.88958	-3.90208	-1.89736	-3.42907	5.70961	0.280725	-1.1838	-1.48411
Putrescine	MPS37	5.14404	5.96212	-0.955399	-1.41555	0.547288	-0.291501	-0.20291	-0.580042	-9.38123	-2.05271	-11.4133	-5.92888	-2.84649	-1.62808	-0.632381	-9.06768	-0.851605	0.329273	-7.72844	-7.91375	-7.26222
Pyrogallol	CamB1	0.0286319	0.680509	-0.603562	-0.177568	-0.670977	-1.44209	-1.11636	-0.0695432	-1.15299	-0.480758	1.07518	0.0615614	0.10666	0.72008	0.180928	0.181054	-0.255055	-0.350663	-0.724477	0.0365727	0.508358	polyol	16164
Pyrogallol	Maresi	1.71814	1.07758	-0.945963	-0.250985	-0.244041	-0.994882	-1.20666	1.84008	1.97492	0.649755	2.3205	0.509607	0.922738	2.21462	0.842973	0.431341	-0.0604483	0.261534	2.67358	-0.0695996	-0.0206058
Pyrogallol	MPS106	-1.49898	-0.155638	-2.73443	-0.0306352	-2.79427	-2.87013	-1.72894	0.608392	1.17893	-0.910084	1.63162	-0.305898	-0.305423	-0.5073	1.88588	1.93272	-0.0796138	0.922715	-1.36118	-1.10773	-0.797432
Pyrogallol	MPS37	-0.888676	-1.04375	-1.6479	0.589715	-0.969385	-0.789709	-1.55877	-1.54074	-0.110649	-2.16901	-0.0606862	-1.53352	-2.37214	-1.01113	0.889941	2.48486	-0.608406	0.966007	-0.0454459	-0.452542	-0.396764
Pyrophosphoric acid	CamB1	-1.03357	-1.86506	8.32064	-2.39172	8.16293	7.9028	8.55613	5.50704	-2.10893	3.64906	6.78703	-2.71764	7.52641	7.39851	0.787069	-0.799694	-11.733	1.63195	-6.41041	-2.70826	-10.4598	acid anhydride	29888
Pyrophosphoric acid	Maresi	0.262072	1.29802	0.37395	0.287372	0.597075	0.642805	0.305606	-2.05515	-11.9398	-0.903701	-13.3172	-1.86942	-0.740864	-1.41939	0.64715	1.05391	-1.13567	0.143558	-2.43614	0.44419	-2.35217
Pyrophosphoric acid	MPS106	-1.05994	-0.997753	0.78714	-8.69576	-0.368082	1.45701	0.990259	-0.223935	-0.630101	0.876719	-0.725349	0.120456	-0.798964	-0.692498	0.919312	-0.931043	1.5935	-1.32297	1.38438	1.73722	1.12382
Pyrophosphoric acid	MPS37	-1.2839	-1.73369	-2.57049	-0.593448	-0.416906	-0.447374	-0.413325	-1.35107	-1.24054	-8.99453	-0.90561	0.576899	-1.12435	0.115617	-1.36159	6.5262	-3.20515	-5.49548	6.90983	6.30922	-4.66021
Quinic acid	CamB1	-1.02225	-1.01003	-1.80471	-1.31812	-2.32545	-2.43726	-2.4501	-0.793627	-0.124059	-1.38864	-0.531825	-1.22382	-0.973791	-0.230517	1.43373	0.159028	-0.147883	0.716344	1.76207	0.0396235	0.786078	carboxylic acids and derivatives	17521
Quinic acid	Maresi	-0.732354	-0.422132	-0.68348	-0.187842	-1.11304	-1.37524	-0.613431	0.304369	0.8175	1.09783	0.763479	1.09112	0.0078089	0.182446	-2.72204	-2.09925	-2.23625	-2.71813	-3.06209	-1.40106	-2.14902
Quinic acid	MPS106	-1.43373	-0.351434	-1.64258	-0.351811	-1.12531	-0.759584	0.293016	0.565889	3.92533	0.523029	0.750846	0.510595	0.539375	0.561522	-0.992887	-1.88098	-2.36355	-1.50837	-2.4118	-2.3811	-0.839391
Quinic acid	MPS37	0.163895	-0.252965	0.497993	0.101661	-0.452539	0.402465	-0.594051	0.225697	0.131812	0.965622	0.325269	0.134391	0.873121	0.519297	0.180948	1.11695	2.05705	2.20031	0.201204	0.133892	1.48541
Quinolinic acid	CamB1	1.04428	-0.354968	0.207088	-4.00422	1.03631	1.32489	1.28751	-1.43886	-1.78216	1.9	-1.07398	-1.42314	1.19824	1.8294	0.664492	-0.392974	-2.6341	1.48778	-1.27988	-1.05498	-3.49639	carboxylic acids and derivatives	16675
Quinolinic acid	Maresi	-1.07028	-0.259823	-0.10923	-0.718407	-0.127078	-0.232108	-0.0624804	-2.16217	-2.46988	0.360343	-4.48923	-0.0612334	0.283096	0.00324761	0.200568	0.91626	-1.26341	0.466662	-1.2108	0.156166	-1.49763
Quinolinic acid	MPS106	-0.535905	0.443837	2.12053	-1.50524	2.13537	2.4561	2.04931	1.05838	0.665465	2.445	0.928507	2.42434	1.13182	2.27727	0.184428	-0.381775	2.09191	0.858265	1.95789	1.9323	1.68198
Quinolinic acid	MPS37	0.945297	1.25409	0.953243	0.816615	1.92163	-1.42638	2.53238	-0.256772	0.954074	1.00556	0.571585	2.09782	0.642848	1.28714	-0.13763	1.27291	1.15179	1.89242	2.75629	2.48228	-0.876942
Rac. glycerol-3-phosphate	CamB1	0.384638	-3.59313	-2.36134	-2.3601	-0.485152	-0.7849	-0.943266	-2.40229	-1.82997	-3.4015	-1.84083	-4.10139	-1.83822	-3.14174	1.02912	-1.0823	-1.39509	0.0788202	0.230348	-0.132652	0.526086	carbohydrates and derivatives	15978
Rac. glycerol-3-phosphate	Maresi	-0.272148	-0.0767998	-0.285399	-0.2605	0.721115	0.304748	1.07124	-1.75978	-1.59235	0.104106	-2.45556	-0.065085	0.998748	0.0448583	0.0260197	0.366522	0.263746	0.658085	0.404369	1.13277	1.05277
Rac. glycerol-3-phosphate	MPS106	0.829954	1.20028	2.14851	1.32763	2.85974	4.11064	3.62086	-0.290527	2.52923	1.2759	0.923733	-1.63	-1.58132	0.180288	0.498001	-1.15245	0.659073	-0.631692	1.12541	0.943439	0.663783
Rac. glycerol-3-phosphate	MPS37	1.39615	0.0216451	0.884963	-0.263442	1.96452	1.24566	2.28471	0.732065	-0.119701	4.28778	1.09618	3.07939	3.8077	1.70655	1.44206	0.765071	4.12989	1.07632	2.28277	1.73588	1.54463
Raffinose	CamB1	-1.05491	-4.20849	-0.962116	-4.43689	-0.497881	-0.543351	-1.03144	-1.52752	-1.20685	-3.40227	-3.28703	-2.95543	-2.80009	-2.61141	0.921012	3.79086	1.11888	-0.30298	1.81187	1.40599	2.35957	carbohydrates and derivatives	16634
Raffinose	Maresi	-0.772627	-2.37101	0.476577	-0.737945	-0.144147	0.278423	0.53487	0.710628	4.02387	0.865849	1.69529	1.03561	1.31812	0.903014	0.00788968	0.0689061	1.70091	0.164317	0.715494	1.58735	-0.758163
Raffinose	MPS106	2.28533	0.345367	1.29613	0.243989	1.58253	1.21844	1.28787	-0.187728	2.36231	-0.14822	-0.355897	-0.355105	-0.86904	-0.857762	0.528075	-0.496847	0.301675	-0.709671	0.280724	0.657947	3.09853
Raffinose	MPS37	0.0278806	1.88825	1.25369	-0.633136	1.01005	2.95576	0.943101	2.67011	0.818936	5.53547	0.968688	2.14705	6.43213	5.10095	1.00714	-1.51616	2.83442	-1.8324	-1.07928	-0.570908	1.34761
Rhamnose	CamB1	-0.425716	-1.10115	-0.11337	-0.885714	-0.729897	-0.148453	0.174698	-2.10494	-0.232214	-0.80233	-1.68407	-0.325241	0.0521884	-0.158834	-0.610789	-0.344928	-0.408178	-1.8753	-1.06748	-0.563487	-1.16584	carbohydrates and derivatives	26546
Rhamnose	Maresi	-0.0322232	-0.636855	0.223527	0.213557	-0.643482	-0.656049	-0.216767	-0.667639	-0.9113	0.230304	-0.391522	0.52959	-0.336515	-0.21838	-0.0848799	-0.524764	0.646793	0.72488	0.294225	-0.216533	-0.145397
Rhamnose	MPS106	0.0860647	0.0512864	0.865105	-0.610772	0.532326	1.17335	0.777878	0.793638	-1.67442	0.776745	0.473577	0.368785	0.167777	0.493322	0.16829	0.338891	0.164907	0.484251	0.393234	0.281611	-0.0207404
Rhamnose	MPS37	0.943356	0.146737	1.04781	-0.115464	0.830742	0.165731	0.591397	0.510195	-0.315303	1.60454	-0.484251	1.52135	1.26312	1.07166	-0.289166	-0.828157	0.124068	0.0198723	-0.305595	-0.0393366	-0.73847
Ribitol	CamB1	1.5887	1.68784	0.948136	0.972429	1.24525	1.64305	2.04196	0.636484	-0.206746	1.49736	0.825922	0.919523	0.733963	1.64646	0.898647	0.478215	0.292714	1.07615	0.903675	0.465464	-0.117745	polyol	15963
Ribitol	Maresi	0.4084	0.0311598	0.581343	-0.00885474	0.724479	-0.279935	1.10905	0.571026	-0.80442	0.377536	-0.972282	0.0692342	-0.300424	-0.438083	0.216143	0.421479	-0.384505	0.677209	0.658259	0.150906	-0.412793
Ribitol	MPS106	0.810045	-0.265503	0.747863	-0.893655	1.21295	0.262593	0.750981	-0.040387	-0.946777	0.345253	-0.32049	-0.151142	-0.0750901	0.188392	-0.471407	0.108684	0.462509	-1.36827	0.451143	0.169811	-0.0741116
Ribitol	MPS37	0.58266	-0.265431	0.0592852	-0.267335	0.996058	-0.601918	1.2637	0.623318	-0.102634	0.350323	-0.35488	1.60608	0.494877	1.54583	-0.616032	-0.619605	-0.747736	-0.465187	0.462509	-0.212996	-1.41925
Ribose	CamB1	-3.2008	-3.49577	-3.14254	-4.29296	-2.51474	-2.53543	-2.33921	3.20809	3.40112	0.485676	-0.0206882	-0.444296	1.00453	0.407941	0.674255	-0.437513	-0.280098	1.55236	2.70037	0.441247	2.98748	carbohydrates and derivatives	33942
Ribose	Maresi	-0.253219	-0.101407	0.556767	0.0908791	0.606982	0.733662	0.69517	-0.803477	0.0403207	0.838247	-0.514804	0.889421	0.591679	1.61904	-0.59156	-0.00592581	0.443371	0.481743	1.55852	2.15152	0.659141
Ribose	MPS106	-1.90455	-0.126149	0.892821	-1.29549	0.794043	0.960681	1.49371	1.28848	1.016	2.30867	1.7598	1.93692	2.35645	2.28121	-0.502727	-1.62415	0.0818952	-2.43663	0.29524	0.0515243	0.665448
Ribose	MPS37	-0.1569	-0.829178	1.4328	-0.431317	1.00671	2.95657	1.04936	-0.189394	-0.145194	1.13172	-0.131822	2.77693	2.12012	1.8606	1.00604	2.36622	3.73668	1.40421	4.0021	4.57761	6.20495
Ribose-5-phosphate	CamB1	0.47372	1.0112	1.32784	0.600909	1.66913	1.98192	1.59445	-1.00019	-1.24526	-0.19834	0.344305	0.251482	-0.200062	0.682287	-0.651429	-0.843639	-1.59364	0.365542	-1.48151	-0.434134	-0.821222	carbohydrates and derivatives	78679
Ribose-5-phosphate	Maresi	-0.0802468	0.216351	0.012835	-0.43169	-0.347362	0.00589602	0.0753017	-1.60414	-6.26216	-0.347184	-2.3926	-0.543143	-0.197146	-0.269327	1.46091	1.08636	-0.459742	1.12394	0.263846	0.395154	9.15339e-05
Ribose-5-phosphate	MPS106	-1.92038	-0.00959488	0.628956	-0.354195	0.407737	0.531329	0.40994	1.06432	0.390362	1.12406	1.15817	0.127724	0.494731	0.377624	-0.755159	-1.18264	-1.12882	-1.19851	-0.979631	-1.02517	-1.94716
Ribose-5-phosphate	MPS37	0.251165	-0.674851	-0.730587	-0.163721	0.704058	-0.892755	0.734025	-0.0862556	1.25768	0.281981	1.40989	2.39283	0.400201	0.945797	2.80753	3.50546	0.477465	0.694159	3.5268	3.77407	2.95325
Serine	CamB1	1.67568	-2.3106	-2.55151	-10.4195	-1.3976	-0.990146	-1.54848	-5.14787	-7.68227	-1.85582	-2.41921	-1.52847	-3.33496	-1.89706	3.9996	1.54194	-0.212433	1.44542	-6.16499	0.600699	-1.47377	amino acids and derivatives	17822
Serine	Maresi	-0.275089	-0.0135507	-0.223437	-0.208755	-0.128259	-0.104438	-0.0726981	-1.36293	2.2758	-1.69762	-8.05225	-1.4857	-1.07172	-1.04827	0.770822	0.356707	-1.03198	0.958879	-2.45479	0.763391	-1.10908
Serine	MPS106	3.17744	1.90937	-1.34128	2.95518	-1.27843	-0.716532	-1.64933	-1.90177	-0.554468	-2.97092	-2.14582	-2.69494	-4.47154	-2.5045	2.5282	2.89634	-0.248069	4.04285	0.13495	-0.601734	2.57181
Serine	MPS37	0.801534	1.59134	-3.19347	0.276987	-1.7873	-2.96196	-1.69208	-0.313509	-2.45624	-1.5005	-3.01883	-4.01545	-1.29878	-1.4625	-0.12887	-2.19277	-2.23539	0.771671	-3.81835	-3.75897	-6.4357
Shikimic acid	CamB1	-2.81487	-0.465224	0.406293	0.742492	0.0666295	0.130134	-0.0353707	-0.612961	0.100928	-0.202217	-1.95264	-1.3497	0.0362509	-0.413699	-0.179842	0.206898	0.360807	-0.204417	0.808741	0.249349	0.148638	carboxylic acids and derivatives	16119
Shikimic acid	Maresi	-0.471585	0.0972712	-0.921108	2.87553	-0.261038	-0.656336	2.60284	-0.894078	-0.261607	1.5157	-0.349392	2.05638	3.35073	0.597304	-0.517197	-0.544012	1.99262	-0.12321	-1.19599	1.32706	0.762074
Shikimic acid	MPS106	1.99301	0.620894	0.798995	0.848903	1.43456	1.94394	1.63465	0.743111	-0.665183	0.942219	0.0136504	0.541977	0.118341	0.808573	0.482514	1.70776	1.9235	2.57734	2.36169	1.52043	2.59708
Shikimic acid	MPS37	0.716608	1.50123	1.23635	0.899174	1.76118	3.45971	1.89116	0.193163	-1.32304	0.114569	-1.09057	0.236664	-0.27872	0.121063	-1.19203	-1.92539	-1.07333	-0.884405	-1.45994	0.195795	-0.138864
Sorbitol-6-phosphate	CamB1	0.702563	-1.19669	-2.59778	-0.320871	-1.31574	-2.47695	-2.37299	4.06968	2.75335	1.37259	4.16192	0.552058	0.0880108	1.5012	1.92124	1.19294	0.823098	4.92947	1.21152	-0.569601	3.67122	carbohydrates and derivatives	17044
Sorbitol-6-phosphate	Maresi	1.17664	2.08563	-0.752453	3.58048	-1.50732	-1.06962	-1.54681	-0.887607	-1.79008	-1.89133	-1.46572	-1.59697	-0.489301	-1.2925	0.261053	1.64056	2.09719	0.920687	-0.994051	0.129818	-0.813597
Sorbitol-6-phosphate	MPS106	-0.990885	-0.107099	-0.576343	0.00084831	-0.37915	-0.826188	-0.156136	0.0591955	3.77132	-0.39498	0.0253755	-1.02227	-0.904991	-0.797675	-1.01879	-1.11541	-1.66243	-1.36668	-1.63664	-1.59967	-1.79161
Sorbitol-6-phosphate	MPS37	-0.188917	-0.172566	-0.447551	0.341059	-0.514502	2.35027	-0.382976	0.382258	-0.106361	-0.344581	0.683603	-0.426662	-0.431858	-0.210986	0.226499	1.08514	0.857834	1.17264	0.461186	0.499185	3.71298
Spermidine	CamB1	-1.41973	-2.22042	-2.04533	-3.50889	-3.50732	-4.10211	-2.99735	0.445271	0.679421	-0.378464	-1.41591	-1.95716	-1.96592	-1.65348	0.105265	0.531412	-1.80207	-2.06569	-1.24876	-2.14372	1.04112	polyamine	16610
Spermidine	Maresi	1.21839	-0.937233	-1.68676	2.04581	-0.643739	-1.16657	-1.40827	1.74491	2.52372	-0.511106	1.25383	1.26468	0.100999	0.784714	-1.58472	-1.09405	-2.12217	-1.81575	-1.61041	-2.40815	-0.807207
Spermidine	MPS106	1.13865	-0.317694	-1.29858	0.735042	-1.1892	-1.42637	-0.742913	-2.36183	2.1926	-2.60686	-1.86499	-1.17602	-2.1164	-0.773915	-1.72993	-1.72762	-3.326	-0.654958	-3.14233	-2.97539	-1.0957
Spermidine	MPS37	1.89172	0.935976	-0.870494	0.297098	-0.41294	1.93242	-0.606853	-0.308136	-1.37075	-0.170825	-1.84851	-2.55805	0.104662	-1.10083	-0.901556	-1.88838	-0.188777	-0.324065	-2.97747	-3.12889	-0.00302792
Spermine	CamB1	-1.07179	-2.08139	-1.72792	-1.71726	-1.15069	-1.8179	-1.87111	-0.579124	0.27589	-1.23375	-0.0585784	-0.821931	-0.63509	-1.12517	1.53138	0.360571	-0.0567547	-0.1532	-0.27007	-0.497862	1.5773	polyamine	15746
Spermine	Maresi	-0.371504	-0.0352274	-0.358028	-0.584281	0.112383	-0.762714	-0.426982	-0.806875	0.519338	-0.482715	0.574844	-0.403061	-0.489359	0.995498	0.232441	-0.0111755	-0.492464	0.32049	0.347534	-0.686499	0.920836
Spermine	MPS106	-0.887069	0.114035	-0.710436	-0.492086	-1.01572	-0.940664	-0.0886189	0.699319	3.61415	-0.714082	1.68486	-0.602566	-0.576412	-0.888012	1.15425	0.815675	-2.70889	0.967686	-2.57246	-2.16982	-1.29596
Spermine	MPS37	1.25623	0.122174	0.556406	0.993487	0.418824	0.676545	-0.248893	0.696278	1.17312	-0.395875	2.05163	-1.22789	-0.402815	-0.408899	1.17503	3.37476	0.211719	2.70462	-0.833032	-1.02132	0.0558482
Stearic acid	CamB1	0.446484	0.297291	-0.203728	-0.072155	0.353116	0.762544	0.594755	0.742854	0.487584	-0.629497	0.654401	-0.213944	0.199063	0.759389	0.361065	-0.63599	-0.554081	0.757705	0.884261	-0.299263	-0.158376	fatty acids and derivatives	28842
Stearic acid	Maresi	-0.435171	0.569131	-0.40045	-0.744218	-0.00691944	-0.32466	-0.573562	-1.19444	-1.28661	-0.39698	-1.13462	-0.536903	-0.696032	-0.551924	-0.1927	0.263752	0.0840697	0.144449	0.108552	-0.583921	0.51747
Stearic acid	MPS106	-1.51989	-0.771416	-0.526994	-1.39528	-0.550043	-0.390867	-0.13879	1.05564	-0.0346222	1.41873	1.16437	0.490825	0.592129	-0.122947	-0.669483	-0.696054	-0.434252	-1.54798	0.0922772	-0.66794	-0.640616
Stearic acid	MPS37	-0.510196	0.200263	-0.191724	-0.396683	-0.151337	-0.786084	0.197737	0.421555	0.82655	0.618706	0.826958	1.69272	0.848051	1.42052	1.01501	1.7869	1.61505	0.873663	1.73259	1.8145	1.52842
Succinic acid	CamB1	1.76962	-3.70966	-3.22731	-10.3453	1.07998	1.32669	-2.24619	-0.522388	-0.155698	-2.61723	-3.26594	-0.431585	-3.46038	-2.67982	5.30689	3.66891	-0.0821961	1.74923	-3.41242	-2.55059	-1.61211	carboxylic acids and derivatives	15741
Succinic acid	Maresi	1.91935	-1.19791	-1.72618	3.41338	1.17088	0.840646	0.53303	-2.21689	-1.91601	-4.97275	-9.75896	-0.188722	-0.682045	0.235074	1.83999	0.804222	-1.42167	1.74272	-3.08486	1.25255	0.406192
Succinic acid	MPS106	3.71456	6.21282	0.482699	2.56818	2.96025	1.80537	1.04187	-0.417723	-2.62944	-3.60368	0.431343	-3.0961	-4.00166	-4.02375	3.35609	3.68517	0.77328	4.006	0.10459	-1.31213	1.59113
Succinic acid	MPS37	4.34309	2.63979	3.08774	5.5037	0.556524	0.771393	2.75864	2.74841	2.02332	0.936609	-2.17551	-1.74237	1.39326	-1.29843	0.355214	2.16387	0.450535	0.884773	-3.14203	-3.18319	-2.69164
Tartaric acid	CamB1	-0.151147	-0.579878	1.15222	-0.245918	1.23939	0.843356	1.51532	-1.29613	0.113103	1.07085	-0.390302	0.50714	0.960132	0.760698	1.20138	-0.93783	-0.00937863	-0.964356	1.09957	-0.53606	-1.24501	carboxylic acids and derivatives	15672
Tartaric acid	Maresi	-0.422443	-0.742896	-0.0761723	0.114131	-0.334976	-0.846166	-0.636198	-1.85534	-1.7914	0.320029	-1.53613	0.394383	-0.245321	0.661569	-0.311999	-0.313677	0.584246	-0.0204079	0.674941	-0.197601	0.0534526
Tartaric acid	MPS106	-1.48878	0.240185	0.459857	-0.313486	1.37238	1.05553	0.925844	1.34749	0.216389	1.17094	1.79721	1.0726	0.128605	0.579679	0.991917	0.855427	0.18045	-0.381806	0.919149	0.0667512	-0.117256
Tartaric acid	MPS37	0.79089	-0.197241	0.532905	0.119273	1.63377	-0.239915	0.988421	1.13294	1.64662	1.45761	1.27595	2.81712	0.701432	1.65962	1.39065	2.88085	2.66159	1.65511	3.20072	2.71187	2.32814
Theanine	CamB1	-1.91868	-4.00945	-0.0670014	-2.17737	-1.88325	-1.11084	-1.19536	3.97997	2.88119	1.48427	-0.446582	-0.500416	1.26631	1.26432	-1.85394	-1.29539	-0.605667	0.57438	5.98795	-1.82495	3.12442	amino acids and derivatives	17394
Theanine	Maresi	-0.52787	-0.339387	0.631573	4.53385	1.10227	-0.341609	-0.442519	-2.49719	-0.471624	1.24956	-2.84215	0.47187	1.65501	-0.609589	-6.69951	0.0645026	0.549132	-6.64722	-6.79613	-6.10588	-7.71035
Theanine	MPS106	1.84279	-0.687069	3.35112	-0.926187	3.37468	4.23107	4.29344	-2.05552	-0.805057	0.34263	-1.89288	0.231376	-0.0696	-0.53644	0.47905	-2.14206	2.45761	-0.830157	1.85134	1.94329	0.76957
Theanine	MPS37	0.461093	2.16001	2.47713	0.512607	3.52568	3.32252	3.51471	1.28351	-1.47538	1.02331	-0.00944145	1.71168	2.9244	0.444066	-1.89681	-1.80011	-1.58135	-1.40608	0.221133	0.253686	-0.935227
Threitol	CamB1	-0.562542	-1.03704	0.70488	-1.15713	0.927362	0.982568	1.40326	0.519734	-0.576453	0.15534	-0.471396	0.0723968	0.49419	0.357203	0.361351	-0.412733	0.12115	-0.365142	-0.56582	0.528866	0.680444	polyol	48300
Threitol	Maresi	-0.834132	-1.18881	0.755773	-0.453114	0.30998	0.18461	0.515926	-1.43548	-1.05318	0.407353	-0.905169	0.10416	0.0717447	0.775024	-0.430289	-0.0659208	0.654617	0.0614235	-0.236278	-0.223474	-0.342176
Threitol	MPS106	-1.54017	-0.0289016	0.889988	0.500681	1.74462	1.44012	1.70651	0.74501	0.734665	1.03517	1.37222	1.34096	0.569336	0.742065	1.45208	0.899526	0.765342	0.441444	1.84592	0.811537	0.553485
Threitol	MPS37	0.221099	-0.75995	1.07406	-0.329396	2.20576	1.82892	1.82041	-0.13277	-0.594061	-0.0838152	-0.357444	0.73064	0.542848	0.361022	3.16914	2.35442	1.46369	4.71706	2.87359	2.77064	2.83405
Trehalose	CamB1	-1.80878	-2.66409	-1.12928	-2.42942	-0.99942	-1.07887	-0.923684	0.652423	0.144392	-1.12683	-1.74986	-1.10241	-0.691844	-0.693078	0.404517	1.51374	0.828605	-0.184462	1.54369	0.774952	1.97391	carbohydrates and derivatives	16551
Trehalose	Maresi	-0.953742	-0.890877	0.458371	-0.536047	0.0352967	-0.119126	0.0777454	0.14598	0.287177	0.369931	0.570245	0.485026	0.225739	0.678195	0.114527	-0.324715	0.763887	0.355958	0.522592	0.203643	0.57109
Trehalose	MPS106	-1.24301	0.458439	0.783345	-0.534892	1.36287	0.784388	0.80486	1.51385	0.760061	1.37375	1.39859	0.840668	0.668882	0.455608	0.926157	-0.198939	0.417163	-0.680037	0.330181	0.477155	0.288866
Trehalose	MPS37	0.331714	-0.363539	1.01494	-0.153491	0.955332	1.93616	0.904823	0.937226	1.45182	3.12096	1.22779	2.02896	3.38477	1.54278	0.697393	1.80382	3.31812	-0.0638812	2.32923	2.38712	4.3413
Tyramine	CamB1	0.0942199	-2.16863	-1.46512	-1.65939	-1.12572	-1.15104	-0.643106	-1.28	-0.755509	-0.411816	-0.26028	0.391688	-0.726672	0.833618	1.74619	1.36525	-1.81668	0.90425	-0.292531	-0.814321	-0.983241	organic amino compound	15760
Tyramine	Maresi	-0.328319	0.116245	-0.310925	-0.768218	-0.591074	-0.249916	-0.559449	-1.81673	-0.878433	-0.330029	-2.28059	-0.566638	-0.358688	-0.176245	0.656484	0.491582	-0.228762	0.242084	0.0475381	0.727819	-0.660141
Tyramine	MPS106	-0.095768	1.869	1.16788	1.5287	0.356445	1.17292	0.886908	0.143381	-0.115307	-0.0233958	1.61731	-0.532817	-0.762869	-0.521679	0.686934	1.23937	-0.0466697	1.77424	0.0333298	-0.354547	0.706371
Tyramine	MPS37	1.10098	0.681999	-0.489886	1.7091	1.49856	-1.01236	0.883479	1.31985	2.46285	1.47122	2.52326	1.61023	3.14959	1.64939	0.840485	3.75072	3.3479	5.25046	2.43889	1.9525	0.847838
Tyrosine	CamB1	0.29455	-1.40577	-1.14971	-1.55155	0.0324345	-0.613728	-0.129031	2.20361	1.35531	0.308508	-0.663964	0.766126	1.04459	1.52436	0.168307	0.262399	-0.514284	2.01398	0.122482	-0.293008	1.47023	amino acids and derivatives	17895
Tyrosine	Maresi	0.652881	-0.654943	-0.110294	-0.0705061	-0.0530437	-0.0596274	0.0567229	-0.613979	-0.824661	0.0498927	-0.109236	-0.165444	0.0152043	1.28716	2.66355	2.46699	0.0514558	2.84149	1.46067	0.412102	1.37582
Tyrosine	MPS106	-0.795378	-0.0651635	-0.403385	-0.164879	-1.45174	-0.172588	-0.725116	0.854235	0.413397	0.225721	0.599918	-0.110686	-0.678946	-0.221	-0.087143	-0.557671	-0.607132	-0.861115	-0.163329	-0.352362	-0.427655
Tyrosine	MPS37	0.369072	-0.215884	-1.064	-0.180075	0.25613	0.277425	-0.109247	-0.350989	-0.0277506	-0.343442	-0.515615	0.116325	-0.305865	-0.0920242	0.970613	0.966546	1.10631	0.563828	1.69703	0.852166	2.12556
UDP-GlcNAc	CamB1	-1.20702	0.666223	-0.38632	0.0834926	-0.565954	-3.86691	-2.53514	0.306867	-0.250061	0.740784	2.00335	1.46344	0.847944	2.15891	1.34695	2.47583	-0.162352	0.763182	1.85763	1.23111	1.12629	organic heterocyclic comp. and derivatives	16264
UDP-GlcNAc	Maresi	2.49734	0.717038	0.423577	0.571015	0.248897	0.46334	-0.331856	2.05041	0.366952	-0.435029	1.82594	-0.864961	-1.43778	0.683504	0.63203	0.100927	-0.742318	0.553066	1.28718	-2.0046	2.00104
UDP-GlcNAc	MPS106	-1.9608	-0.560545	-6.42509	-0.182893	-5.72293	-4.71555	-4.28654	0.678042	1.17735	-1.92208	2.11808	-1.7071	-2.03938	-2.2725	4.04253	4.49392	-2.93867	4.15994	-1.65929	-0.177494	-0.126515
UDP-GlcNAc	MPS37	-1.84746	-1.89807	-4.93699	0.26485	-3.17156	-4.73484	-3.15227	-1.82781	-0.529282	-4.42756	-0.203671	-4.12185	-4.84369	-2.65802	1.80989	3.04428	-3.82139	2.38016	-1.21909	-2.6679	-0.915497
UDP-glucuronic acid	CamB1	0.372371	-0.644971	-0.543822	-7.61432	-1.46435	-1.08407	-0.850246	2.59332	-2.14085	2.05075	3.05325	3.09938	2.49063	2.14812	5.38272	3.63227	1.65717	2.85943	-4.35908	3.27932	2.71875	organic heterocyclic comp. and derivatives	197331
UDP-glucuronic acid	Maresi	-0.565512	-0.0262412	0.352454	-0.397798	0.133888	-0.0474042	0.101893	1.89023	-2.01735	-0.500168	-5.99782	-0.838846	-0.326954	0.201763	1.70725	1.86023	-0.146651	1.43601	-0.570048	1.23974	-0.968091
UDP-glucuronic acid	MPS106	-1.03199	-1.36279	-2.16055	-0.671014	-2.67138	-1.63864	-2.35509	0.349408	-0.456293	-1.82001	0.391786	-0.13851	0.294339	-0.0923345	-1.46809	-0.720271	-3.01976	-1.78932	-3.0127	-2.35127	-1.2269
UDP-glucuronic acid	MPS37	-0.213861	-0.248876	-2.96474	0.825497	-1.20327	-1.67307	-1.38869	-0.681094	0.515011	-0.706172	-0.123051	-1.28828	-0.147672	-0.519457	-0.251761	2.05524	-0.325059	2.42132	1.74286	1.47897	-2.83793
Uracil	CamB1	-0.787715	-1.84873	-1.14085	-2.72393	0.322687	-0.261429	-0.0954623	0.190524	0.617664	-1.50806	-0.501428	-1.40302	-1.07821	0.65282	0.0892504	-0.100348	-1.63831	1.09712	0.452331	-1.59811	0.243063	organic heterocyclic comp. and derivatives	17568
Uracil	Maresi	-0.345213	0.59474	0.0999515	-0.375307	0.261872	-0.0496389	0.000473721	-2.57749	-0.728816	-0.256076	-2.55874	0.171426	-0.29678	-0.189955	-0.0156884	-0.0461257	0.0439488	-0.415331	-0.0634903	-0.344585	0.310609
Uracil	MPS106	-0.97956	1.44458	1.4478	-0.0295695	2.01002	2.35496	1.70368	-0.417631	2.2476	0.401583	-0.575465	-1.97163	-1.65732	-2.06136	-0.179533	-0.932997	0.119181	-0.171452	0.157484	-0.181002	-1.53118
Uracil	MPS37	0.71158	-0.0237237	0.902789	-0.0310644	1.77141	1.69895	1.91302	0.483735	0.206133	1.00624	0.111218	2.62745	1.86591	1.25825	-0.271701	1.7186	1.26013	0.757372	1.51029	1.65613	0.474137
Uridine	CamB1	0.181598	-0.841545	-0.838154	-2.87934	-1.14818	-0.319118	0.116531	-1.17705	-1.5674	-1.15699	-3.48682	-1.35829	-1.46909	-0.727848	1.89935	0.0229511	-0.381202	1.2059	-6.9563	-0.626409	1.2997	organic heterocyclic comp. and derivatives	16704
Uridine	Maresi	-0.118885	-0.961358	-0.53492	-0.682248	-0.580652	-0.76059	-0.263133	-2.63017	-0.90908	-0.812092	-4.17378	-0.730029	-0.417694	-1.16915	0.891806	1.0515	-0.726103	0.571136	-0.167201	1.3893	-0.433734
Uridine	MPS106	1.2228	-1.06949	1.42568	6.59437	0.884609	2.08248	1.92286	-2.78466	0.00697185	-1.45538	-2.23348	-2.13721	-2.55576	-1.81471	0.587296	0.687376	0.238216	4.83942	0.655442	0.293442	-0.452948
Uridine	MPS37	1.47831	2.64493	-0.558167	0.904908	1.85158	-0.58693	1.53424	-2.93983	-4.95558	-1.56498	-4.49133	-2.26427	-2.2161	-2.11726	-2.94087	-3.70048	-1.00486	3.65001	-2.7003	-2.47704	-4.39911
Valine	CamB1	4.70474	2.18121	3.6968	-2.82275	4.78806	4.54078	4.71422	-2.49407	-2.39645	4.92958	4.03466	4.77333	3.68554	4.23645	2.92767	0.613755	-1.19323	2.58276	-4.5028	-4.39139	-4.90278	amino acids and derivatives	16414
Valine	Maresi	-0.0478219	-1.24863	0.0180939	0.35213	0.177291	0.239306	-0.239361	-2.29759	-4.01201	-2.49098	-7.93526	-0.976065	-0.797818	0.0503754	1.56775	0.517679	0.184251	2.03254	-1.58852	1.01916	-0.393419
Valine	MPS106	0.341414	1.39833	1.01994	-3.07657	0.536531	-0.137281	-1.27908	1.88455	0.982386	0.454643	0.924	0.0599408	-0.835779	-0.107281	0.873702	1.18197	-0.968161	-0.136753	-0.858726	-1.81464	-0.948697
Valine	MPS37	0.697292	0.426012	-1.28219	1.01902	0.362759	-1.95395	-0.196292	-0.290605	1.63792	-4.47195	1.10614	-0.408399	-2.6838	-0.414517	1.41312	6.67862	0.868835	4.76195	6.01785	4.21902	-1.709
Xylono-1,5-lactone	CamB1	-0.195256	-1.1968	1.23926	-1.58673	1.36221	0.888639	1.48169	-1.15532	-1.84184	-0.108503	-1.66226	0.0231146	0.528516	0.476824	-0.385491	0.0639726	0.107062	-1.6244	-0.881602	-0.108056	-1.04907	organic heterocyclic comp. and derivatives	15867
Xylono-1,5-lactone	Maresi	-2.18919	-1.66728	0.645458	0.528939	0.499127	-0.488938	-0.392781	-2.88274	-0.935733	1.28556	-1.50198	1.38612	0.734271	0.866291	-1.56791	-1.39469	0.694037	-1.35961	1.081	0.161901	-0.530647
Xylono-1,5-lactone	MPS106	1.17453	0.505399	2.38486	0.629205	3.17264	3.6252	2.86954	-2.48576	-2.12275	-0.283041	-1.35968	-0.92082	-1.66464	-1.37438	0.720786	0.625762	1.88564	-0.194795	2.58584	0.651682	1.98065
Xylono-1,5-lactone	MPS37	1.4936	1.16567	1.23656	0.457972	3.04556	2.25245	1.87693	-1.11808	-3.14665	-0.704724	-3.09623	-0.937337	-1.30431	-2.86409	-0.848926	-0.76491	-0.214672	2.96288	0.544832	-0.134641	-0.499786
Xylulose	CamB1	4.02133	2.95627	3.33229	-1.97816	3.01573	3.93981	3.89567	-1.59398	-2.31359	2.49797	2.09636	2.86548	2.8435	2.6729	1.16192	1.08372	-0.352473	1.45634	-4.24665	0.632045	-4.60937	carbohydrates and derivatives	17140
Xylulose	Maresi	-0.0864549	0.317009	0.0702942	-0.0131624	0.038629	-0.404867	0.0474065	-0.825129	-4.59782	-0.561691	-5.63834	-1.57142	-0.682155	-0.298326	0.270154	0.177196	-1.42189	0.334479	-1.47422	0.236442	-1.44831
Xylulose	MPS106	0.155651	0.226241	1.06855	-1.86071	0.840799	0.993717	0.542475	0.547539	1.05844	0.966096	-0.448309	0.73883	0.629126	0.469746	-0.835098	-0.50595	-0.375253	-2.06612	-0.567319	-0.267465	-0.581087
Xylulose	MPS37	0.164552	0.0335979	-1.2958	0.460235	-0.0428194	-1.24436	0.0877222	-0.3149	0.371314	-1.94035	0.489303	1.07435	-0.357036	0.60267	0.550678	3.70568	1.69442	1.59858	4.11701	3.85283	-2.24944
β-mannosylglycerate	CamB1	1.7357	1.12402	2.16051	0.719508	2.76139	2.8434	3.47719	-0.504092	-0.348717	0.953201	0.912043	1.42541	0.290782	2.41351	-1.43378	-2.24762	-1.78715	1.25151	-0.43195	-1.54549	-1.41496	carboxylic acids and derivatives	140436
β-mannosylglycerate	Maresi	-0.0801064	0.28999	-0.397563	-0.65587	-0.468981	-0.148318	-0.817407	-4.21964	-7.41673	-0.350709	-4.76753	-0.558647	-0.245814	-0.143983	0.418375	0.160967	-0.271815	0.0040293	0.246217	0.974547	-0.243033
β-mannosylglycerate	MPS106	-1.48475	2.16695	1.70879	1.82877	0.657851	2.00323	-0.0563217	3.28687	2.64981	3.21803	5.1916	1.38886	1.11973	1.64202	2.24775	1.98032	0.391504	0.498201	0.796104	-0.0365752	-2.43546
β-mannosylglycerate	MPS37	1.95722	1.025	0.451078	2.55479	2.9386	-0.20975	2.23825	0.283174	2.6243	-2.6742	3.02284	2.79359	-1.37536	1.51337	2.49622	6.20913	-0.028171	1.8206	4.50621	4.11076	0.718421
β-methylaspartic acid	CamB1	0.606963	-3.83196	-2.24261	-12.1129	0.442417	-2.3741	-0.216607	-4.44077	-4.64004	-0.278361	-3.12984	-2.7739	-3.06349	-3.13908	5.17258	4.7166	-0.689039	3.28408	-5.70816	1.81465	0.340205	amino acids and derivatives	47980
β-methylaspartic acid	Maresi	1.12763	-1.46328	0.727721	1.35442	0.675815	1.13425	-1.23267	0.847627	3.06918	2.02428	-6.70287	1.29725	-0.351728	3.89382	1.29724	0.249168	-2.33173	3.92672	-1.50395	1.56134	-2.96288
β-methylaspartic acid	MPS106	1.8358	1.04464	0.169327	0.582246	2.60997	1.40692	-3.53083	-0.44496	-1.76722	0.259839	0.055166	-1.46716	-4.79368	-2.62667	2.11154	2.51838	1.12193	1.41224	1.64648	-2.72141	2.91916
β-methylaspartic acid	MPS37	2.17481	1.51006	-1.32324	1.64523	0.581843	-1.44634	-1.51032	0.763372	1.19209	2.09051	1.15118	-2.40723	1.81095	0.557346	-0.306421	0.599579	1.47159	0.728177	1.07096	-3.62016	-5.05519
